# Supplementary material for: Trainees’ perceptions and expectations of formal academic mentoring during the COVID-19 pandemic in Indonesian cardiology residency programs
Source: J Educ Eval Health Prof. 2021 Aug 9;18:19. doi: 10.3352/jeehp.2021.18.19 (PMC8616722; doi:10.3352/jeehp.2021.18.19)
Supplement: Supplementary file 1 [file jeehp-18-19-dataset1.xlsx]

## Sheet: PA
Timestamp	Jenis kelamin	Usia	Suku	Tahap	PRODI	UNIV		Apakah anda mengalami kesulitan dalam mengakses internet?	Berapakah dana yang anda keluarkan untuk pemakaian internet dalam satu bulan (dalam rupiah)	Bagaimanakah kondisi yang anda jalani saat ini dalam pendidikan? Merawat pasien covid	Apakah anda mendapat waktu istirahat yang cukup?	Jika anda mengalami kesulitan sepanjang proses pendidikan kepada siapa anda mencari pertolongan?	Seberapa seringkah Anda berinteraksi dengan pembimbing akademik anda SEBELUM pandemi Covid-19? (before Pandemic)	Seberapa seringkah Anda berinteraksi dengan pembimbing akademik anda SELAMA pandemi Covid-19? (during pandemic)	Metode interaksi apakah yang anda gunakan dengan pembimbing akademik SEBELUM pandemi Covid-19?	Metode interaksi apakah yang anda gunakan dengan pembimbing akademik SELAMA pandemi Covid-19?	Apakah interaksi dengan pembimbing akademik lebih sering Anda lakukan sendirian atau berkelompok?	Masalah apa sajakah yang Anda diskusikan dengan pembimbing akademik selama ini?	Bagaimanakah Program Studi melakukan monitoring terhadap kegiatan pembimbingan akademik tersebut selama ini?	Apakah ada panduan tertulis dari Program Studi terkait hal-hal yang dapat difasilitasi atau dibantu oleh pembimbing akademik dalam buku panduan pendidikan/tutor/kegiatan akademik lainnya?	A1.Pembimbing akademik ditentukan secara formal dari program studi	A2.Pembimbing akademik ditentukan oleh program studi pada saat peserta didik terdaftar di program studi	A3.Peserta didik mengajukan usulan Pembimbing Akademik yang diharapkan	A4.Pembimbing Akademik menilai kemampuan adaptasi peserta PPDS baru dan membantunya beradaptasi dengan lingkungan baru selama menjalani PPDS	A5.Penggantian pembimbing akademik dimungkinkan jika kedua belah fihak merasa hubungan keduanya tidak berjalan dengan baik	A6.Pertemuan dengan Pembimbing Akademik ditentukan Program Studi setidaknya sekali dalam satu semester	A7.Pembimbing akademik melakukan evaluasi rutin performa akademik peserta didik	A8.Pembimbing akademik membantu dalam mengidentifikasi kekurangan dan kelebihan peserta didik	A9.Pembimbing akademik memberikan informasi akses sumber daya dan dukungan dalam perencanaan karir	A10.Pembimbing akademik memberikan informasi akses sumber daya dan dukungan dalam layanan konseling	A11.Pembimbing akademik mengetahui situasi kehidupan peserta didik dan dampaknya terhadap pendidikan dan performa peserta didik	A12. Pembimbing akademik memahami potensi dan minat peserta didik	A13. Pembimbing akademik dapat ditemui dan mudah dihubungi apabila dibutuhkan	A14. Pembimbing akademik membantu peserta didik untuk menjadi lebih profesional dan kompeten	A15. Pembimbing akademik membantu peserta didik untuk memperluas jaringan dan pengalaman karir	A16. Pembimbing akademik membantu memilih topik penelitian	A17. Keberadaan pembimbing akademik membantu saya menjalani proses pendidikan	A18. Selama masa pandemi Covid-19 pembimbing akademik memberikan dukungan serta mengidentifikasi masalah seperti stress/ burn out pada peserta didik	B1. Pembimbing akademik ditentukan secara formal dari program studi	B2. Pembimbing akademik ditentukan oleh program studi pada saat peserta didik terdaftar di program studi	B3. Peserta didik mengajukan usulan Pembimbing Akademik yang diharapkan	B4. Pembimbing Akademik menilai kemampuan adaptasi peserta PPDS baru dan membantunya beradaptasi dengan lingkungan baru selama menjalani PPDS	B5. Penggantian pembimbing akademik dimungkinkan jika kedua belah fihak merasa hubungan keduanya tidak berjalan dengan baik	B6. Pertemuan dengan Pembimbing Akademik ditentukan Program Studi setidaknya sekali dalam satu semester	B7. Pembimbing akademik melakukan evaluasi rutin performa akademik peserta didik	B8. Pembimbing akademik membantu dalam mengidentifikasi kekurangan dan kelebihan peserta didik	B9. Pembimbing akademik memberikan informasi akses sumber daya dan dukungan dalam perencanaan karir	B10. Pembimbing akademik memberikan informasi akses sumber daya dan dukungan dalam layanan konseling	B11. Pembimbing akademik mengetahui situasi kehidupan peserta didik dan dampaknya terhadap pendidikan dan performa peserta didik
2020/10/28 6:51:58 PM GMT+7	Laki-laki	35	jawa	Tahap 3	Kardiologi	Universitas Indonesia	Bersama keluarga	Tidak	101.000 - 200.000	Kami merawat pasien Covid-19	Kami mendapatkan waktu istirahat yang cukup (diberi libur)	KPS, PA	Minimal 1 kali dalam setiap semester	Minimal 1 kali dalam setiap semester	Interaksi tatap muka	Melalui whatsapp/telegram/e-mail/media sosial lainnya	Lebih sering berkelompok	tesis	monitor	Tidak ada	7	6	2	5	5	2	3	5	5	5	5	5	4	5	5	6	6	5	6	6	6	6	6	6	6	6	6	6	6
2020/10/28 9:15:39 PM GMT+7	Perempuan	26	Jawa	Tahap 2	Kardiologi	Universitas Indonesia	Sendiri	Tidak	201.000 - 400.000	Kami merawat pasien Covid-19	Kami mendapatkan waktu istirahat yang cukup (diberi libur)	PA, KPS	Minimal 1 kali dalam setiap stase	Minimal 1 kali dalam setiap stase	Interaksi tatap muka	Melalui whatsapp/telegram/e-mail/media sosial lainnya	Lebih sering sendiri	Tesis	izin kepanitiaan dan stase	.	5	5	3	5	4	3	4	5	5	5	5	5	5	5	5	6	5	5	5	5	3	5	4	3	5	5	5	5	5
2020/10/28 9:15:52 PM GMT+7	Perempuan	30	Jawa	Tahap 2	Kardiologi	Universitas Indonesia	Bersama keluarga	Tidak	101.000 - 200.000	Kami merawat pasien Covid-19	Kami mendapatkan waktu istirahat yang cukup (diberi libur)	Wadah organisasi kerukunan PPDS, PA	Tidak pernah sejak awal hingga saat ini	Tidak pernah lagi berinteraksi	Interaksi tatap muka	Interaksi tatap muka	Lebih sering sendiri	Masslah pribadi	Logbook	Ada	7	7	1	3	2	3	3	2	3	3	2	3	4	5	4	4	3	2	7	7	1	3	3	2	3	3	3	3	3
2020/10/28 9:16:15 PM GMT+7	Laki-laki	29	Minang	Tahap 1	Kardiologi	Universitas Indonesia	Bersama keluarga	Tidak	101.000 - 200.000	Kami merawat pasien Covid-19	Kami mendapatkan waktu istirahat yang cukup (diberi libur)	Kami memiliki pembimbing akademik yang dapat kami hubungi setiap saat	Minimal 1 kali dalam setiap stase	Tidak pernah lagi berinteraksi	Interaksi tatap muka	Melalui telepon	Lebih sering berkelompok	Akademis	Baik	Ada	7	7	7	6	5	6	6	6	7	6	6	6	7	7	6	7	6	7	7	6	7	7	7	7	6	7	7	7	6
2020/10/28 9:18:52 PM GMT+7	Perempuan	28	Batak	Tahap 3	Kardiologi	Universitas Indonesia	Bersama keluarga	Tidak	201.000 - 400.000	Kami merawat pasien Covid-19	Kami mendapatkan waktu istirahat yang cukup (diberi libur)	teman satu stase, Senior	Minimal 1 kali dalam setiap stase	Minimal 1 kali dalam setiap stase	Interaksi tatap muka	Melalui whatsapp/telegram/e-mail/media sosial lainnya	Lebih sering berkelompok	Thesis	Saya tidak tahu apa program studi melakukan monitoring kegiatan PA	Tidak tahu	6	6	1	5	7	5	2	2	2	3	6	4	5	4	4	7	6	2	7	6	4	4	7	5	5	3	3	3	3
2020/10/28 9:32:43 PM GMT+7	Laki-laki	31	jakarta	Tahap 3	Kardiologi	Universitas Indonesia	Bersama keluarga	Tidak	50.000 - 100.000	Kami merawat pasien Covid-19	Kami mendapatkan waktu istirahat yang cukup (diberi libur)	Kami memiliki pembimbing akademik yang dapat kami hubungi setiap saat	Minimal 1 kali dalam setiap semester	Minimal 1 kali dalam setiap semester	Interaksi tatap muka	Melalui whatsapp/telegram/e-mail/media sosial lainnya	Lebih sering berkelompok	tugas tesis akhir	melalui pembimbing masing masing	monitoring tiap ujian esai	6	6	3	6	4	4	7	7	7	7	6	6	6	6	7	7	7	7	7	7	7	7	4	7	7	7	7	7	7
2020/10/28 9:53:42 PM GMT+7	Laki-laki	28	Jawa-Minang	Tahap 1	Kardiologi	Universitas Indonesia	Bersama keluarga	Tidak	201.000 - 400.000	Kami merawat pasien Covid-19	Kami mendapatkan waktu istirahat yang cukup (diberi libur)	Kami memiliki pembimbing akademik yang dapat kami hubungi setiap saat	Minimal 1 kali dalam setiap semester	Minimal 1 kali dalam setiap stase	Interaksi tatap muka	Melalui whatsapp/telegram/e-mail/media sosial lainnya	Lebih sering berkelompok	-	-	Tidak tahu	7	7	2	5	5	7	7	5	5	5	4	4	7	5	5	6	5	5	7	7	2	6	6	6	6	6	6	6	6
2020/10/29 7:13:26 AM GMT+7	Perempuan	30	Jawa	Tahap 2	Kardiologi	Universitas Indonesia	Bersama keluarga	Tidak	101.000 - 200.000	Kami merawat pasien Covid-19	Kami mendapatkan waktu istirahat yang cukup (diberi libur)	Wadah organisasi kerukunan PPDS, PA	Tidak pernah sejak awal hingga saat ini	Tidak pernah lagi berinteraksi	Interaksi tatap muka	Interaksi tatap muka	Lebih sering sendiri	Masslah pribadi	Logbook	Ada	7	7	1	3	2	3	3	2	3	3	2	3	4	5	4	4	3	2	7	7	1	3	3	2	3	3	3	3	3
2020/10/29 3:08:01 PM GMT+7	Laki-laki	28	Jawa-Minang	Tahap 1	Kardiologi	Universitas Indonesia	Bersama keluarga	Tidak	201.000 - 400.000	Kami merawat pasien Covid-19	Kami mendapatkan waktu istirahat yang cukup (diberi libur)	Kami memiliki pembimbing akademik yang dapat kami hubungi setiap saat	Minimal 1 kali dalam setiap semester	Minimal 1 kali dalam setiap stase	Interaksi tatap muka	Melalui whatsapp/telegram/e-mail/media sosial lainnya	Lebih sering berkelompok	-	-	Tidak tahu	7	7	2	5	5	7	7	5	5	5	4	4	7	5	5	6	5	5	7	7	2	6	6	6	6	6	6	6	6
2020/10/29 3:54:23 PM GMT+7	Perempuan	39	Sumatera	Tahap 3	Kardiologi	Universitas Indonesia	Bersama keluarga	Tidak	101.000 - 200.000	Kami merawat pasien Covid-19	Kami mendapatkan waktu istirahat yang cukup (diberi libur)	Suami, PA	Minimal 1 kali dalam setiap stase	Minimal 1 kali dalam setiap stase	Interaksi tatap muka	Melalui telepon	Lebih sering berkelompok	Progress pendidikan, tesis, masalah dlm pendidikan	Sy tidak tahu ada monitoring atau tidak	Tidak tahu	6	6	2	6	2	2	6	6	6	6	4	5	6	5	4	6	6	5	6	6	2	6	2	2	6	5	4	6	5
2020/10/29 4:23:23 PM GMT+7	Perempuan	31	Palembang	Tahap 3	Kardiologi	Universitas Indonesia	Sendiri	Tidak	201.000 - 400.000	Kami merawat pasien Covid-19	Kami mendapatkan waktu istirahat yang cukup (diberi libur)	Kami memiliki pembimbing akademik yang dapat kami hubungi setiap saat	Minimal 1 kali dalam setiap semester	Minimal 1 kali dalam setiap stase	Interaksi tatap muka	Melalui whatsapp/telegram/e-mail/media sosial lainnya	Lebih sering berkelompok	Masalah tesis	Tidak tahu	Tidak tahu	7	6	2	3	4	3	6	6	6	6	6	6	6	6	6	7	6	5	4	4	5	4	4	5	5	6	6	6	6
2020/10/29 5:24:43 PM GMT+7	Laki-laki	32	Palembang	Tahap 3	Kardiologi	Universitas Indonesia	Sendiri	Ya	101.000 - 200.000	Kami merawat pasien Covid-19	Kami mendapatkan waktu istirahat yang cukup (diberi libur)	Allah SWT, PA	Minimal 1 kali dalam setiap semester	Tidak pernah lagi berinteraksi	Interaksi tatap muka	Melalui whatsapp/telegram/e-mail/media sosial lainnya	Lebih sering sendiri	Skripsi	Melalui ketua himpunan	share lewat whatsapp	6	6		6	4	5	5	5	6	6	5	5	5	5	5	5	5	5	6	6	6	6	6	6	6	6	6	6	6
2020/10/29 7:11:58 PM GMT+7	Perempuan	31	Palembang	Tahap 3	Kardiologi	Universitas Indonesia	Sendiri	Tidak	201.000 - 400.000	Kami merawat pasien Covid-19	Kami mendapatkan waktu istirahat yang cukup (diberi libur)	Kami memiliki pembimbing akademik yang dapat kami hubungi setiap saat	Minimal 1 kali dalam setiap semester	Minimal 1 kali dalam setiap stase	Interaksi tatap muka	Melalui whatsapp/telegram/e-mail/media sosial lainnya	Lebih sering berkelompok	Masalah tesis	Tidak tahu	Tidak tahu	7	6	2	3	4	3	6	6	6	6	6	6	6	6	6	7	6	5	4	4	5	4	4	5	5	6	6	6	6
2020/10/29 7:46:13 PM GMT+7	Laki-laki	32	Palembang	Tahap 3	Kardiologi	Universitas Indonesia	Sendiri	Ya	101.000 - 200.000	Kami merawat pasien Covid-19	Kami mendapatkan waktu istirahat yang cukup (diberi libur)	Allah SWT, PA	Minimal 1 kali dalam setiap semester	Tidak pernah lagi berinteraksi	Interaksi tatap muka	Melalui whatsapp/telegram/e-mail/media sosial lainnya	Lebih sering sendiri	Skripsi	Melalui ketua himpunan, share lewat whatsapp	Ada	6	6		6	4	5	5	5	6	6	5	5	5	5	5	5	5	5	6	6	6	6	6	6	6	6	6	6	6
2020/10/29 8:22:41 PM GMT+7	Laki-laki	31	Betawi	Tahap 3	Kardiologi	Universitas Indonesia	Bersama keluarga	Tidak	101.000 - 200.000	Kami merawat pasien Covid-19	Kami mendapatkan waktu istirahat yang cukup (diberi libur)	Kami memiliki pembimbing akademik yang dapat kami hubungi setiap saat	Minimal 1 kali dalam setiap semester	Minimal 1 kali dalam setiap stase	Interaksi tatap muka	Melalui whatsapp/telegram/e-mail/media sosial lainnya	Lebih sering berkelompok	masalah penelitian akhir (tesis)	sudah cukup baik	Ada	6	6	2	6	6	7	6	6	6	6	6	6	6	6	6	7	7	7	6	6	2	6	6	7	6	6	6	6	6
2020/11/02 11:14:29 AM GMT+7	Laki-laki	31	Minahasa	Tahap 3	Kardiologi	Universitas Indonesia	Sendiri	Tidak	201.000 - 400.000	Kami merawat pasien Covid-19	Kami mendapatkan waktu istirahat yang cukup (diberi libur)	Kami memiliki pembimbing akademik yang dapat kami hubungi setiap saat	Minimal 1 kali dalam setiap stase	Minimal 1 kali dalam setiap stase	Interaksi tatap muka	Melalui whatsapp/telegram/e-mail/media sosial lainnya	Lebih sering sendiri	Akademik	Tidak tahu	Tidak tahu	6	6	4	6	6	6	6	6	6	6	6	6	6	6	6	5	6	6	6	6	4	6	6	6	6	6	6	6	6
2020/11/02 11:22:08 AM GMT+7	Laki-laki	31	Padang	Tahap 2	Kardiologi	Universitas Indonesia	Bersama keluarga	Tidak	50.000 - 100.000	Kami merawat pasien Covid-19	Kami mendapatkan waktu istirahat yang cukup (diberi libur)	Whatsapp, teman	Minimal 1 kali dalam setiap semester	Minimal 1 kali dalam setiap semester	Interaksi tatap muka	Interaksi tatap muka	Lebih sering berkelompok	Tesis	Sangat baik	Ada	7	7	3	6	7	6	6	6	6	6	6	6	6	6	6	6	6	6	6	6	6	6	6	6	6	6	6	6	6
2020/11/02 12:18:59 PM GMT+7	Laki-laki	28	Manado	Tahap 1	Kardiologi	Universitas Indonesia	Bersama keluarga	Tidak	201.000 - 400.000	Kami merawat pasien Covid-19	Kami mendapatkan waktu istirahat yang cukup (diberi libur)	Orang tua	Minimal 1 kali dalam setiap stase	Tidak pernah lagi berinteraksi	Melalui whatsapp/telegram/e-mail/media sosial lainnya	Melalui whatsapp/telegram/e-mail/media sosial lainnya	Lebih sering berkelompok	Akademis	Kurang ada monitoring	Tidak tahu	5	6	2	4	4	3	3	3	2	2	3	3	2	3	3	3	3	3	3	3	2	2	2	4	3	2	2	2	2
2020/11/02 12:19:21 PM GMT+7	Laki-laki	29	Tonghoa	Tahap 1	Kardiologi	Universitas Indonesia	Sendiri	Tidak	201.000 - 400.000	Kami merawat pasien Covid-19	Kami mendapatkan waktu istirahat yang cukup (diberi libur)	Instagram, Senior	Tidak pernah sejak awal hingga saat ini	Tidak pernah lagi berinteraksi	Melalui whatsapp/telegram/e-mail/media sosial lainnya	Melalui whatsapp/telegram/e-mail/media sosial lainnya	Lebih sering berkelompok	Melaporkan diri sebagai residen bimbingan	Kurang mengetahui	Ada	7	7	3	4	4	4	4	4	4	4	4	4	4	4	4	4	4	4	7	7	7	7	7	7	7	7	7	7	7
2020/11/02 12:38:05 PM GMT+7	Laki-laki	30	Sunda	Tahap 1	Kardiologi	Universitas Indonesia	Lainnya	Tidak	201.000 - 400.000	Kami merawat pasien Covid-19	Kami mendapatkan waktu istirahat yang cukup (diberi libur)	Pembimbing	Minimal 1 kali dalam setiap stase	Minimal 1 kali dalam setiap stase	Interaksi tatap muka	Melalui whatsapp/telegram/e-mail/media sosial lainnya	Lebih sering berkelompok	Tips akademik	Log book	Ada	6	6	6	6	6	6	7	6	5	5	5	5	5	5	5	5	5	5	5	5	5	5	5	5	6	5	5	5	5
2020/11/02 12:41:43 PM GMT+7	Perempuan	26	Batak	Tahap 1	Kardiologi	Universitas Indonesia	Sendiri	Tidak	101.000 - 200.000	Kami merawat pasien Covid-19	Kami mendapatkan waktu istirahat yang cukup (diberi libur)	Kami memiliki pembimbing akademik yang dapat kami hubungi setiap saat	Minimal 1 kali dalam setiap semester	Tidak pernah lagi berinteraksi	Interaksi tatap muka	Melalui whatsapp/telegram/e-mail/media sosial lainnya	Lebih sering berkelompok	rutinitas PPDS	tidak ada	Ada	6	6	6	6	6	6	6	6	6	6	6	5	5	5	5	4	5	5	6	6	6	6	6	6	6	6	6	6	6
2020/11/02 1:18:01 PM GMT+7	Perempuan	34	Batak	Tahap 1	Kardiologi	Universitas Indonesia	Bersama keluarga	Tidak	201.000 - 400.000	Kami merawat pasien Covid-19		Kami mengalami keterbatasan finansial, PA	Minimal 1 kali dalam setiap semester	Tidak pernah lagi berinteraksi	Interaksi tatap muka	Melalui whatsapp/telegram/e-mail/media sosial lainnya	Lebih sering berkelompok	Hambatan dalam belajar	Melalui	Ada																			5	5	5	5	5	5	5	5	5	5
2020/11/02 1:29:44 PM GMT+7	Perempuan	33	Jawa	Tahap 3	Kardiologi	Universitas Indonesia	Bersama keluarga	Tidak	201.000 - 400.000	Kami merawat pasien Covid-19		KPS	Minimal 1 kali dalam setiap semester	Tidak pernah lagi berinteraksi	Interaksi tatap muka	Melalui whatsapp/telegram/e-mail/media sosial lainnya	Lebih sering sendiri	Rencana cuti, masalah selama pendidikan	Tidak tahu	Tidak tahu	7	7	1	4	4	4	4	4	4	4	4	4	4	4	4	4	4	4	7	6	1	5	5	5	5	5	4	5	5
2020/11/02 1:35:56 PM GMT+7	Perempuan	28	Minang	Tahap 1	Kardiologi	Universitas Indonesia	Lainnya	Tidak	201.000 - 400.000	Kami merawat pasien Covid-19		Senior	Tidak pernah sejak awal hingga saat ini	Tidak pernah lagi berinteraksi	Melalui whatsapp/telegram/e-mail/media sosial lainnya	Melalui whatsapp/telegram/e-mail/media sosial lainnya	Lebih sering berkelompok	Belum pernah bimbingan	Cukup baik	Ada	7	7	4	5	7	7	5	4	4	4	6	4	5	5	5	4	5	4	7	7	7	7	7	7	7	7	7	7	7
2020/11/02 1:37:52 PM GMT+7	Laki-laki	33	Melayu	Tahap 1	Kardiologi	Universitas Indonesia	Lainnya	Tidak	201.000 - 400.000	Kami merawat pasien Covid-19	Kami mendapatkan waktu istirahat yang cukup (diberi libur)	Keluarga	Minimal 1 kali dalam setiap semester	Tidak pernah lagi berinteraksi	Interaksi tatap muka	Melalui whatsapp/telegram/e-mail/media sosial lainnya	Lebih sering berkelompok	Tidak ada	Saya kurang tahu	Ada	7	7	3	7	5	7	7	7	7	7	7	6	7	6	6	6	6	6	6	6	5	6	5	6	6	7	7	7	7
2020/11/02 1:38:26 PM GMT+7	Perempuan	31	Melayu	Tahap 3	Kardiologi	Universitas Indonesia	Bersama keluarga	Tidak	201.000 - 400.000	Kami merawat pasien Covid-19	Kami mendapatkan waktu istirahat yang cukup (diberi libur)	Kami memiliki pembimbing akademik yang dapat kami hubungi setiap saat	Minimal 1 kali dalam setiap semester	Tidak pernah lagi berinteraksi	Interaksi tatap muka	Melalui whatsapp/telegram/e-mail/media sosial lainnya	Lebih sering berkelompok	Studi	Tidak tahu	Tidak tahu	5	6	5	6	6	6	5	5	6	6	5	5	5	5	5	5	5	5	5	5	5	5	5	5	5	5	5	5	5
2020/11/02 1:38:28 PM GMT+7	Laki-laki	29	Jawa	Tahap 3	Kardiologi	Universitas Indonesia	Bersama keluarga	Tidak	101.000 - 200.000	Kami merawat pasien Covid-19	Kami mendapatkan waktu istirahat yang cukup (diberi libur)	Kami memiliki pembimbing akademik yang dapat kami hubungi setiap saat	Minimal 1 kali dalam setiap semester	Tidak pernah lagi berinteraksi	Interaksi tatap muka	Melalui whatsapp/telegram/e-mail/media sosial lainnya	Lebih sering berkelompok	Penelitian dan Stase	Whatsapp	Tidak tahu	6	6	3	3	5	5	5	6	6	6	5	6	6	6	6	7	6	3	6	6	6	6	6	6	6	6	6	6	6
2020/11/02 1:43:30 PM GMT+7	Perempuan	29	Jawa	Tahap 3	Kardiologi	Universitas Indonesia	Sendiri	Tidak	> 400.000	Kami merawat pasien Covid-19	Kami mendapatkan waktu istirahat yang cukup (diberi libur)	Kami memiliki pembimbing akademik yang dapat kami hubungi setiap saat	Minimal 1 kali dalam setiap stase	Minimal 1 kali dalam setiap stase	Interaksi tatap muka	Melalui telepon	Lebih sering berkelompok	-	Baik	Tidak ada	7	7	1	7	3	7	7	7	6	6	6	6	6	7	6	7	6	6	7	7	2	6	4	7	7	6	6	6	6
2020/11/02 1:43:34 PM GMT+7	Perempuan	29	Jawa	Tahap 1	Kardiologi	Universitas Indonesia	Sendiri	Tidak	101.000 - 200.000	Kami merawat pasien Covid-19	Kami mendapatkan waktu istirahat yang cukup (diberi libur)	Kami memiliki pembimbing akademik yang dapat kami hubungi setiap saat	Minimal 1 kali dalam setiap semester	Minimal 1 kali dalam setiap semester	Interaksi tatap muka	Interaksi tatap muka	Lebih sering berkelompok	Akademis	Baik	Tidak tahu	7	7	1	6	6	6	6	6	6	6	6	6	6	6	6	5	6	6	7	7	5	6	6	6	6	6	6	6	6
2020/11/02 1:44:40 PM GMT+7	Laki-laki	31	Jawa	Tahap 1	Kardiologi	Universitas Indonesia	Bersama keluarga	Tidak	> 400.000	Kami merawat pasien Covid-19	Kami mendapatkan waktu istirahat yang cukup (diberi libur)	Kami memiliki pembimbing akademik yang dapat kami hubungi setiap saat	Minimal 1 kali dalam setiap semester	Minimal 1 kali dalam setiap semester	Interaksi tatap muka	Melalui whatsapp/telegram/e-mail/media sosial lainnya	Lebih sering berkelompok	Himbauan agar secepatnya membuat Tesis agar lulus tepat waktu. Menjaga sikap dan perilaku selama pendidikan karena sopan santun lebih penting dibandingkan intelejensi	Tidak tahu	Tidak tahu	7	7	1	5	4	5	5	5	5	5	5	5	6	6	5	5	7	6	7	7	7	7	4	7	7	7	7	7	7
2020/11/02 1:51:27 PM GMT+7	Laki-laki	29	Padang	Tahap 2	Kardiologi	Universitas Indonesia	Bersama keluarga	Tidak	201.000 - 400.000	Kami merawat pasien Covid-19		fellow, rekan stase	Minimal 1 kali dalam setiap semester	Minimal 1 kali dalam setiap semester	Interaksi tatap muka	Melalui whatsapp/telegram/e-mail/media sosial lainnya	Lebih sering berkelompok	Diskusi stase, thesis		Tidak tahu	7	7	4	7	6	7	7	7	7	7	7	7	7	7	7	6	7	7	7	7	4	7	6	7	7	7	7	7	7
2020/11/02 1:51:27 PM GMT+7	Laki-laki	31	Tionghoa	Tahap 2	Kardiologi	Universitas Indonesia	Sendiri	Tidak	> 400.000	Kami merawat pasien Covid-19	Kami mendapatkan waktu istirahat yang cukup (diberi libur)	Kakak kandung	Minimal 1 kali dalam setiap semester	Tidak pernah lagi berinteraksi	Interaksi tatap muka	Melalui whatsapp/telegram/e-mail/media sosial lainnya	Lebih sering berkelompok	Masalah akademik	Melalui kuesioner, feedback	Ada	7	7	6	7	6	4	4	4	4	4	4	4	4	4	4	4	4	4	7	7	7	7	7	7	7	7	7	7	7
2020/11/02 1:51:29 PM GMT+7	Perempuan	29	Tionghoa	Tahap 1	Kardiologi	Universitas Indonesia	Sendiri	Tidak	> 400.000	Kami merawat pasien Covid-19		senior, teman	Minimal 1 kali dalam setiap semester	Tidak pernah lagi berinteraksi	Interaksi tatap muka	Melalui whatsapp/telegram/e-mail/media sosial lainnya	Lebih sering berkelompok	Akademik	Bertanya langsung (?)	Ada	7	7	1	5	4	3	4	5	5	5	5	5	6	6	5	5	7	5	6	6	4	7	6	5	5	5	6	6	6
2020/11/02 1:54:45 PM GMT+7	Laki-laki	29	Melayu	Tahap 1	Kardiologi	Universitas Indonesia	Bersama keluarga	Tidak	> 400.000	Kami merawat pasien Covid-19	Kami mengalami keterbatasan finansial	Keluarga	Minimal 1 kali dalam setiap semester	Tidak pernah lagi berinteraksi	Interaksi tatap muka	Melalui whatsapp/telegram/e-mail/media sosial lainnya	Lebih sering berkelompok	Tidak ada	Tidak tahu	Tidak tahu	7	7	1	4	1	2	5	2	2	2	2	2	2	2	2	1	2	2	3	4	4	5	5	4	3	3	2	3	3
2020/11/02 2:10:03 PM GMT+7	Laki-laki	30	jawa	Tahap 1	Kardiologi	Universitas Indonesia	Bersama keluarga	Tidak	101.000 - 200.000	Kami merawat pasien Covid-19	Kami mendapatkan waktu istirahat yang cukup (diberi libur)	belum	Tidak pernah sejak awal hingga saat ini	Minimal 1 kali dalam setiap semester	Melalui whatsapp/telegram/e-mail/media sosial lainnya	Melalui whatsapp/telegram/e-mail/media sosial lainnya	Lebih sering berkelompok	belum	baik	Tidak tahu	5	6	6	4	6	6	6	6	6	6	6	6	6	6	6	6	6	6	6	6	6	6	7	6	6	6	6	6	6
2020/11/02 2:11:15 PM GMT+7	Perempuan	29	Jawa Medan Melayu	Tahap 1	Kardiologi	Universitas Indonesia	Bersama keluarga	Tidak	> 400.000	Kami merawat pasien Covid-19	Kami mendapatkan waktu istirahat yang cukup (diberi libur)	Kami memiliki pembimbing akademik yang dapat kami hubungi setiap saat	Minimal 1 kali dalam setiap semester	Minimal 1 kali dalam setiap semester	Interaksi tatap muka	Interaksi tatap muka	Lebih sering berkelompok	akademik	komunikasi	Tidak tahu	7	7	5	6	5	6	6	6	6	6	6	6	6	6	6	6	6	6	6	6	5	6	6	6	6	6	6	6	6
2020/11/02 3:06:10 PM GMT+7	Laki-laki	31	Batak	Tahap 1	Kardiologi	Universitas Indonesia	Bersama keluarga	Tidak	201.000 - 400.000	Kami merawat pasien Covid-19	Kami mendapatkan waktu istirahat yang cukup (diberi libur)	Kami memiliki pembimbing akademik yang dapat kami hubungi setiap saat	Minimal 1 kali dalam setiap semester	Minimal 1 kali dalam setiap semester	Interaksi tatap muka	Melalui whatsapp/telegram/e-mail/media sosial lainnya	Lebih sering berkelompok	Masalah perkembangan akademik	cukup baik	Ada	7	7	1	5	6	7	6	6	6	6	5	5	6	6	6	6	6	5	7	7	4	7	7	7	7	7	7	7	7
2020/11/02 3:19:02 PM GMT+7	Laki-laki	28	Jawa	Tahap 1	Kardiologi	Universitas Indonesia	Bersama keluarga	Tidak	> 400.000	Kami merawat pasien Covid-19		Keluarga dan rekan se PPDS, PA	Minimal 1 kali dalam setiap semester	Tidak pernah lagi berinteraksi	Interaksi tatap muka	Melalui whatsapp/telegram/e-mail/media sosial lainnya	Lebih sering berkelompok	Masalah dalam pendidikan	Melalui kuisioner	Tidak tahu	7	7	1	2	4	6	2	2	3	3	5	4	6	5	4	3	5	1	7	7	4	7	7	6	5	7	7	7	6
2020/11/02 3:29:22 PM GMT+7	Perempuan	28	Jawa	Tahap 1	Kardiologi	Universitas Indonesia	Sendiri	Tidak	> 400.000	Kami merawat pasien Covid-19		dosen, sejawat	Tidak pernah sejak awal hingga saat ini	Tidak pernah lagi berinteraksi	Melalui whatsapp/telegram/e-mail/media sosial lainnya	Melalui whatsapp/telegram/e-mail/media sosial lainnya	Lebih sering berkelompok	Stase	Tidak tahu	Tidak tahu	6	6	2	4	4	4	4	4	4	4	4	4	4	4	4	4	4	4	6	6	5	6	4	6	6	6	6	6	6
2020/11/02 5:28:55 PM GMT+7	Laki-laki	32	Jawa	Tahap 2	Kardiologi	Universitas Indonesia	Sendiri	Tidak	101.000 - 200.000	Kami merawat pasien Covid-19	Kami mendapatkan waktu istirahat yang cukup (diberi libur)	Ketua organisasi	Minimal 1 kali dalam setiap semester	Minimal 1 kali dalam setiap semester	Interaksi tatap muka	Melalui whatsapp/telegram/e-mail/media sosial lainnya	Lebih sering sendiri	Tugas dan modul stase	Baik	Ada	7	7	2	6	6	6	6	6	7	6	6	6	6	6	6	6	6	6	6	6	2	7	6	6	7	7	6	7	7
2020/11/02 6:44:28 PM GMT+7	Perempuan	30	Batak	Tahap 2	Kardiologi	Universitas Indonesia	Lainnya	Tidak	201.000 - 400.000	Kami merawat pasien Covid-19		Teman	Minimal 1 kali dalam setiap semester	Minimal 1 kali dalam setiap stase	Melalui whatsapp/telegram/e-mail/media sosial lainnya	Melalui whatsapp/telegram/e-mail/media sosial lainnya	Lebih sering sendiri	Tesis	Kuesioner feedback	Ada	6	6	4	5	2	4	4	5	5	6	5	5	6	5	5	6	5	4	6	6	4	4	4	4	5	5	5	5	4
2020/11/02 6:57:00 PM GMT+7	Laki-laki	30	Sumatra	Tahap 2	Kardiologi	Universitas Indonesia	Bersama keluarga	Tidak	101.000 - 200.000	Kami merawat pasien Covid-19		Orang tua, PA	Minimal 1 kali dalam setiap semester	Tidak pernah lagi berinteraksi	Interaksi tatap muka	Melalui telepon	Lebih sering sendiri	Komposisi jaga, jumlah jaga, masalah akademik	Cukup baik	Tidak tahu	7	7	4	7	7	5	6	6	7	6	4	4	6	6	6	6	5	3	7	7	5	5	7	5	6	6	6	6	5
2020/11/02 9:06:29 PM GMT+7	Perempuan	29	Jawa	Tahap 1	Kardiologi	Universitas Indonesia	Sendiri	Tidak	101.000 - 200.000	Kami merawat pasien Covid-19	Kami mendapatkan waktu istirahat yang cukup (diberi libur)	Kami memiliki pembimbing akademik yang dapat kami hubungi setiap saat	Minimal 1 kali dalam setiap semester	Minimal 1 kali dalam setiap semester	Interaksi tatap muka	Interaksi tatap muka	Lebih sering berkelompok	Akademis	Baik	Tidak tahu	7	7	1	6	6	6	6	6	6	6	6	6	6	6	6	5	6	6	7	7	5	6	6	6	6	6	6	6	6
2020/11/02 9:35:40 PM GMT+7	Laki-laki	29	Jawa	Tahap 2	Kardiologi	Universitas Indonesia	Bersama keluarga	Tidak	201.000 - 400.000	Kami merawat pasien Covid-19		Pembimbing akademik	Minimal 1 kali dalam setiap semester	Minimal 1 kali dalam setiap semester	Interaksi tatap muka	Interaksi tatap muka	Lebih sering berkelompok	Masalah akademis	Baik	Ada	6	6	1	6	6	6	6	6	6	6	6	6	6	6	6	6	6	6	6	6	1	6	6	6	6	6	6	6	6
2020/11/02 11:26:09 PM GMT+7	Laki-laki	32	Melayu	Tahap 2	Kardiologi	Universitas Indonesia	Sendiri	Tidak	201.000 - 400.000	Kami merawat pasien Covid-19	Kami mengalami keterbatasan finansial,	PA	Minimal 1 kali dalam setiap semester	Minimal 1 kali dalam setiap semester	Interaksi tatap muka	Melalui whatsapp/telegram/e-mail/media sosial lainnya	Lebih sering berkelompok	Tesis	Dilakukan monitor berkala	Ada	5	6	4	5	5	4	4	5	4	4	4	4	7	5	5	6	6	3	6	7	5	5	7	6	4	5	5	6	6
2020/11/03 4:35:46 AM GMT+7	Perempuan	29	Jawa	Tahap 1	Kardiologi	Universitas Indonesia	Bersama keluarga	Tidak	201.000 - 400.000	Kami merawat pasien Covid-19		Pembimbing akademik dan Ketua Program Studi	Minimal 1 kali dalam setiap semester	Minimal 1 kali dalam setiap semester	Interaksi tatap muka	Melalui whatsapp/telegram/e-mail/media sosial lainnya	Lebih sering berkelompok	Tentang stase dan permasalahan yang dihadapi didalamnya	Kurang tau	Tidak tahu	7	7	1	6	4	2	4	6	6	6	6	6	7	6	6	6	6	5	7	7	4	6	5	5	5	6	6	6	6
2020/11/03 6:14:26 AM GMT+7	Laki-laki	30	Padang	Tahap 3	Kardiologi	Universitas Indonesia	Bersama keluarga	Tidak	101.000 - 200.000	Kami merawat pasien Covid-19	Kami mendapatkan waktu istirahat yang cukup (diberi libur)	Kami memiliki pembimbing akademik yang dapat kami hubungi setiap saat	Minimal 1 kali dalam setiap stase	Minimal 1 kali dalam setiap stase	Interaksi tatap muka	Melalui telepon	Lebih sering berkelompok	Covid	Evaluasi	Ada	6	6	6	6	6	6	6	6	6	6	6	6	6	6	6	6	6	6	6	6	6	6	6	6	6	6	6	6	6
2020/11/03 6:17:13 AM GMT+7	Laki-laki	32	Jawa	Tahap 3	Kardiologi	Universitas Indonesia	Sendiri	Tidak	50.000 - 100.000	Kami merawat pasien Covid-19	Tidak	Whatsapp	Minimal 1 kali dalam setiap semester	Tidak pernah lagi berinteraksi	Interaksi tatap muka	Interaksi tatap muka	Lebih sering berkelompok	Penelitian, masalah akademik		Tidak tahu	7	7	4	7	7	7	7	7	7	7	7	7	6	7	7	7	7	7	7	7	5	7	7	7	7	7	7	7	7
2020/11/03 6:30:22 AM GMT+7	Laki-laki	33	Melayu	Tahap 1	Kardiologi	Universitas Indonesia	Lainnya	Tidak	201.000 - 400.000	Kami merawat pasien Covid-19		keluarga	Minimal 1 kali dalam setiap semester	Tidak pernah lagi berinteraksi	Interaksi tatap muka	Melalui whatsapp/telegram/e-mail/media sosial lainnya	Lebih sering berkelompok	Tidak ada	Saya kurang tahu	Ada	7	7	3	7	5	7	7	7	7	7	7	6	7	6	6	6	6	6	6	6	5	6	5	6	6	7	7	7	7
2020/11/03 6:57:05 AM GMT+7	Laki-laki	30	Tionghoa	Tahap 3	Kardiologi	Universitas Indonesia	Bersama keluarga	Tidak	201.000 - 400.000	Kami merawat pasien Covid-19	Kami mendapatkan waktu istirahat yang cukup (diberi libur)	Kami memiliki pembimbing akademik yang dapat kami hubungi setiap saat	Minimal 1 kali dalam setiap semester	Minimal 1 kali dalam setiap semester	Interaksi tatap muka	Melalui whatsapp/telegram/e-mail/media sosial lainnya	Lebih sering berkelompok	Perkembangkan stase	Tidak tahu	Ada	7	7	1	6	4	4	6	6	6	6	6	6	6	6	6	6	6	6	6	6	1	6	2	4	6	6	6	6	6
2020/11/03 7:48:21 AM GMT+7	Perempuan	31	Jawa	Tahap 2	Kardiologi	Universitas Indonesia	Bersama keluarga	Tidak	50.000 - 100.000	Kami merawat pasien Covid-19		Pembimbing akadamik	Minimal 1 kali dalam setiap stase	Minimal 1 kali dalam setiap stase	Interaksi tatap muka	Melalui whatsapp/telegram/e-mail/media sosial lainnya	Lebih sering sendiri	Akademis	Menanyakan langsung	Ada	5	5	5	5	4	5	5	5	5	5	5	5	5	5	5	5	5	5	5	5	5	5	4	5	4	4	4	4	4
2020/11/03 8:00:20 AM GMT+7	Perempuan	30	Jawa	Tahap 3	Kardiologi	Universitas Indonesia	Sendiri	Tidak	> 400.000	Kami merawat pasien Covid-19		Keluarga	Minimal 1 kali dalam setiap semester	Tidak pernah lagi berinteraksi	Interaksi tatap muka	Interaksi tatap muka	Lebih sering sendiri	tidak ada	kurang tahu	Tidak tahu	5	5	5	5	7	4	4	4	4	4	4	4	4	4	4	4	4	4	4	4	7	7	7	4	4	4	4	4	4
2020/11/03 8:54:29 AM GMT+7	Laki-laki	28	Sunda	Tahap 1	Kardiologi	Universitas Indonesia	Bersama keluarga	Tidak	101.000 - 200.000	Kami merawat pasien Covid-19	Kami mendapatkan waktu istirahat yang cukup (diberi libur)	Kami memiliki pembimbing akademik yang dapat kami hubungi setiap saat	Minimal 1 kali dalam setiap semester	Tidak pernah lagi berinteraksi	Interaksi tatap muka	Melalui telepon	Lebih sering berkelompok	Akademis	Secara rutin	Ada	6	6	4	6	6	6	6	6	6	6	6	6	6	7	6	6	5	6	6	6	7	5	6	6	6	7	6	6	6
2020/11/03 9:04:28 AM GMT+7	Perempuan	30	Sunda	Tahap 2	Kardiologi	Universitas Indonesia	Bersama keluarga	Tidak	201.000 - 400.000	Kami merawat pasien Covid-19	Kami mengalami keterbatasan finansial	Orang tua	Minimal 1 kali dalam setiap stase	Minimal 1 kali dalam setiap semester	Interaksi tatap muka	Melalui telepon	Lebih sering sendiri	Ttg pasien	-	Tidak tahu	5	4	4	4	4	4	5	4	4	5	4	4	5	5	4	4	4	5	2	1	2		4	4	4	4		1
2020/11/03 11:43:33 AM GMT+7	Perempuan	29	Jawa	Tahap 1	Kardiologi	Universitas Indonesia	Sendiri	Tidak	101.000 - 200.000	Kami merawat pasien Covid-19	Kami mendapatkan waktu istirahat yang cukup (diberi libur)	Kami memiliki pembimbing akademik yang dapat kami hubungi setiap saat	Minimal 1 kali dalam setiap semester	Minimal 1 kali dalam setiap semester	Interaksi tatap muka	Interaksi tatap muka	Lebih sering berkelompok	Akademis	Baik	Tidak tahu	7	7	1	6	6	6	6	6	6	6	6	6	6	6	6	5	6	6	7	7	5	6	6	6	6	6	6	6	6
2020/11/03 12:04:19 PM GMT+7	Laki-laki	30	Jawa	Tahap 3	Kardiologi	Universitas Indonesia	Sendiri	Ya	201.000 - 400.000	Kami merawat pasien Covid-19	Kami mengalami keterbatasan finansial	Allah SWT	Minimal 1 kali dalam setiap semester	Tidak pernah lagi berinteraksi	Interaksi tatap muka	Melalui whatsapp/telegram/e-mail/media sosial lainnya	Lebih sering berkelompok	Tidak ada	Tidak ada	Tidak tahu	6	5	7	6	6	7	5	5	4	4	4	4	5	5	4	4	4	4	6	5	6	5	6	7	4	4	4	4	4
2020/11/03 3:07:03 PM GMT+7	Laki-laki	31	Minang	Tahap 3	Kardiologi	Universitas Indonesia	Sendiri	Tidak	201.000 - 400.000	Kami merawat pasien Covid-19	Kami mengalami keterbatasan finansial	Kami memiliki pembimbing akademik yang dapat kami hubungi setiap saat	Minimal 1 kali dalam setiap semester	Tidak pernah lagi berinteraksi	Interaksi tatap muka	Melalui whatsapp/telegram/e-mail/media sosial lainnya	Lebih sering berkelompok	tesis	dengan bimbingan selama stase	Ada	5	5	5	5	6	5	2	2	2	2	2	2	3	2	2	3	3	4	4	5	4	5	5	4	5	4	5	5	5
2020/11/03 3:08:00 PM GMT+7	Laki-laki	32	Batak	Tahap 2	Kardiologi	Universitas Indonesia	Bersama keluarga	Tidak	101.000 - 200.000	Kami merawat pasien Covid-19	Kami memiliki pembimbing akademik yang dapat kami hubungi setiap saat	Pembimbing akademis	Minimal 1 kali dalam setiap semester	Minimal 1 kali dalam setiap semester	Interaksi tatap muka	Melalui whatsapp/telegram/e-mail/media sosial lainnya	Lebih sering sendiri	Thesis	Via WA	Ada	7	7	7	7	7	7	7	7	7	7	7	7	7	7	7	7	7	7	7	7	7	7	7	7	7	7	7	7	7
2020/11/03 3:08:03 PM GMT+7	Perempuan	28	Batak	Tahap 1	Kardiologi	Universitas Indonesia	Sendiri	Tidak	50.000 - 100.000	Kami merawat pasien Covid-19		pembimbing Akademik	Minimal 1 kali dalam setiap semester	Minimal 1 kali dalam setiap semester	Melalui whatsapp/telegram/e-mail/media sosial lainnya	Melalui telepon	Lebih sering berkelompok	perkembangan akademik	evaluasi tiap stase	Ada	6	7	5	6	7	7	7	7	7	7	7	7	7	7	7	7	7	7	7	7	7	7	7	7	7	7	7	7	7
2020/11/03 3:08:55 PM GMT+7	Laki-laki	30	Melayu	Tahap 3	Kardiologi	Universitas Indonesia	Bersama keluarga	Tidak	101.000 - 200.000	Kami merawat pasien Covid-19	Kami mendapatkan waktu istirahat yang cukup (diberi libur)	Kami memiliki pembimbing akademik yang dapat kami hubungi setiap saat	Minimal 1 kali dalam setiap semester	Minimal 1 kali dalam setiap semester	Interaksi tatap muka	Interaksi tatap muka	Lebih sering berkelompok	Akademis	Baik	Ada	7	7	6	6	6	6	6	6	6	6	6	6	6	6	6	5	5	5	7	7	6
2020/11/03 3:09:22 PM GMT+7	Laki-laki	28	Ambon	Tahap 2	Kardiologi	Universitas Indonesia	Sendiri	Tidak	> 400.000	Kami merawat pasien Covid-19	Kami mengalami keterbatasan finansial	Kami memiliki pembimbing akademik yang dapat kami hubungi setiap saat	Minimal 1 kali dalam setiap semester	Minimal 1 kali dalam setiap semester	Interaksi tatap muka	Melalui whatsapp/telegram/e-mail/media sosial lainnya	Lebih sering sendiri	Thesis	Tanya jawab	Ada	7	7	7	7	4	7	7	7	7	7	7	7	7	7	7	7	7	4	7	7	7	7	7	7	7	7	7	7	7
2020/11/03 3:09:50 PM GMT+7	Laki-laki	35	jawa	Tahap 2	Kardiologi	Universitas Indonesia	Bersama keluarga	Tidak	101.000 - 200.000	Kami merawat pasien Covid-19	Kami mengalami keterbatasan finansial	Kami memiliki pembimbing akademik yang dapat kami hubungi setiap saat	Minimal 1 kali dalam setiap semester	Tidak pernah lagi berinteraksi	Interaksi tatap muka	Melalui telepon	Lebih sering berkelompok	akademis	quesioner	Ada	6	7	3	4	4	4	4	4	4	4	4	5	5	5	6	4	6	4	6	6	5	5	6	5	5	6	6	6	5
2020/11/03 3:09:58 PM GMT+7	Laki-laki	30	Jowo	Tahap 3	Kardiologi	Universitas Indonesia	Bersama keluarga	Tidak	101.000 - 200.000	Kami merawat pasien Covid-19	Kami mendapatkan waktu istirahat yang cukup (diberi libur)	Kami mengalami keterbatasan finansial	Minimal 1 kali dalam setiap semester	Tidak pernah lagi berinteraksi	Melalui whatsapp/telegram/e-mail/media sosial lainnya	Melalui whatsapp/telegram/e-mail/media sosial lainnya	Lebih sering berkelompok	Penelitian	Baik	Ada	7	6	4	5	6	7	7	5	6	6	6	6	6	6	6	4	5	7	7	6	6	6	3	6	6	6	6	6	4
2020/11/03 3:10:22 PM GMT+7	Laki-laki	32	Sasak	Tahap 2	Kardiologi	Universitas Indonesia	Lainnya	Tidak	101.000 - 200.000	Kami merawat pasien Covid-19		Orang tua	Minimal 1 kali dalam setiap semester	Minimal 1 kali dalam setiap semester	Interaksi tatap muka	Melalui whatsapp/telegram/e-mail/media sosial lainnya	Lebih sering sendiri	Tugas	Follow up	Tidak tahu	5	5	7	5	5	5	5	5	5	5	5	5	5	5	5	5	5	5	5	5	5	5	5	5	5	5	5	5	5
2020/11/03 3:10:32 PM GMT+7	Perempuan	30	Melayu	Tahap 2	Kardiologi	Universitas Indonesia	Bersama keluarga	Tidak	201.000 - 400.000	Kami merawat pasien Covid-19		Kelakar, teman,KPS	Minimal 1 kali dalam setiap semester	Tidak pernah lagi berinteraksi	Interaksi tatap muka	Interaksi tatap muka	Lebih sering berkelompok	Thesis	Evaluasi tugas2 akhir	Ada	7	7	4	7	4	7	7	7	7	7	7	7	7	7	7	7	7	7	7	7	7	7	7	7	7	7	7	7	7
2020/11/03 3:12:02 PM GMT+7	Laki-laki	28	Palembang	Tahap 1	Kardiologi	Universitas Indonesia	Sendiri	Tidak	> 400.000	Kami merawat pasien Covid-19	Kami mengalami keterbatasan finansial	Keluarga	Minimal 1 kali dalam setiap semester	Tidak pernah lagi berinteraksi	Interaksi tatap muka	Melalui whatsapp/telegram/e-mail/media sosial lainnya	Lebih sering berkelompok	Nasihat saat PPDS	Lumayan diperhatikan	Ada	6	5	5	5	6	5	5	5	6	6	5	5	6	6	6	6	5	6	6	5	5	5	6	5	6	6	5	5	5
2020/11/03 3:12:03 PM GMT+7	Laki-laki	30	Sunda	Tahap 2	Kardiologi	Universitas Indonesia	Sendiri	Tidak	201.000 - 400.000	Kami merawat pasien Covid-19	Pembimbing akademik	Whatsapp	Minimal 1 kali dalam setiap semester	Tidak pernah lagi berinteraksi	Interaksi tatap muka	Melalui whatsapp/telegram/e-mail/media sosial lainnya	Lebih sering berkelompok	Kasus pasien	Tidak tahu	Tidak tahu	4	4	7	4	5	6	5	5	6	6	5	6	6	6	6	6	6	6	5	5	6	5	5	6	6	6	5	5	6
2020/11/03 3:12:28 PM GMT+7	Laki-laki	33	Batak	Tahap 3	Kardiologi	Universitas Indonesia	Bersama keluarga	Tidak	50.000 - 100.000	Kami merawat pasien Covid-19	Kami memiliki pembimbing akademik yang dapat kami hubungi setiap saat	Staf pengajar	Minimal 1 kali dalam setiap semester	Minimal 1 kali dalam setiap semester	Interaksi tatap muka	Melalui whatsapp/telegram/e-mail/media sosial lainnya	Lebih sering berkelompok	Kesulitan dalam hal stase	Melaporkan langsung	Ada	6	7	4	5	4	6	6	6	6	5	6	5	5	6	5	4	6	5	7	7	5	6	5	6	6	6	6	6	6
2020/11/03 3:16:08 PM GMT+7	Perempuan	35	Sumatera	Tahap 3	Kardiologi	Universitas Indonesia	Lainnya	Tidak	101.000 - 200.000	Kami merawat pasien Covid-19	Kami memiliki pembimbing akademik yang dapat kami hubungi setiap saat	Pembimbing akademik	Minimal 1 kali dalam setiap semester	Tidak pernah lagi berinteraksi	Interaksi tatap muka	Melalui telepon	Lebih sering sendiri	Tesis	Cukup baik	Tidak tahu	7	7	1	3	1	4	4	3	4	4	5	3	5	4	2	3	5	2	4	7	7	7	7	7	7	5	6	6	4
2020/11/03 3:17:04 PM GMT+7	Laki-laki	30	Chinese-Indonesia	Tahap 3	Kardiologi	Universitas Indonesia	Bersama keluarga	Ya	101.000 - 200.000	Kami merawat pasien Covid-19	Kami mendapatkan waktu istirahat yang cukup (diberi libur)	Kami memiliki pembimbing akademik yang dapat kami hubungi setiap saat	Minimal 1 kali dalam setiap semester	Minimal 1 kali dalam setiap semester	Interaksi tatap muka	Melalui telepon	Lebih sering berkelompok	Tesis	Melalui SiakNG	Ada	7	6	6	6	6	6	5	6	6	6	6	6	6	6	6	6	6	5	6	6	6	6	5	6	6	6	6	6	6
2020/11/03 3:21:50 PM GMT+7	Perempuan	29	Sumatera	Tahap 2	Kardiologi	Universitas Indonesia	Bersama keluarga	Tidak	201.000 - 400.000	Kami merawat pasien Covid-19	Kami mengalami keterbatasan finansial	orang tua	Tidak pernah sejak awal hingga saat ini	Tidak pernah lagi berinteraksi	Melalui whatsapp/telegram/e-mail/media sosial lainnya	Melalui whatsapp/telegram/e-mail/media sosial lainnya	Lebih sering berkelompok	Tidak ada	Tidak tahu	Tidak ada	5	5	2	3	2	2	2	2	3	3	3	3	3	5	4	6	5	2	6	6	3	3	3	3	3	3	3	3	3
2020/11/03 3:24:22 PM GMT+7	Perempuan	35	jawa	Tahap 2	Kardiologi	Universitas Indonesia	Bersama keluarga	Tidak	> 400.000	Kami merawat pasien Covid-19	teman -teman	Whatsapp	Minimal 1 kali dalam setiap stase	Minimal 1 kali dalam setiap semester	Interaksi tatap muka	Melalui whatsapp/telegram/e-mail/media sosial lainnya	Lebih sering sendiri	mengenai tesis	ditanyakan ke masing2	Tidak tahu	6	5	6	6	5	6	6	6	6	6	6	6	6	6	6	6	6	6	5	5	5	6	6	6	6	6	6	5	5
2020/11/03 3:25:25 PM GMT+7	Perempuan	30	Jawa	Tahap 2	Kardiologi	Universitas Indonesia	Sendiri	Tidak	> 400.000	Kami merawat pasien Covid-19	Kami mengalami keterbatasan finansial	Orangtua	Tidak pernah sejak awal hingga saat ini	Minimal 1 kali dalam setiap stase	Interaksi tatap muka	Interaksi tatap muka	Lebih sering berkelompok	Masalah akademik	Logbook, journal reading, DOPS	Tidak ada	7	7	1	6	4	5	6	6	6	5	6	5	7	7	6	6	6	7	7	7	4	6	4	5	5	6	6	6	5
2020/11/03 3:27:28 PM GMT+7	Laki-laki	30	Minang	Tahap 2	Kardiologi	Universitas Indonesia	Bersama keluarga	Tidak	> 400.000	Kami merawat pasien Covid-19	Kepada Allah	Instagram	Minimal 1 kali dalam setiap stase	Tidak pernah lagi berinteraksi	Interaksi tatap muka	Melalui whatsapp/telegram/e-mail/media sosial lainnya	Lebih sering berkelompok	Belum maju tesis	Tidak ada evaluasi	Ada	7	7	3	7	7	7	4	4	5	4	4	4	6	4	5	5	4	4	3	7	7	7	7	7	7	7	7	7	7
2020/11/03 3:30:43 PM GMT+7	Laki-laki	28	Batak	Tahap 1	Kardiologi	Universitas Indonesia	Lainnya	Tidak	201.000 - 400.000	Kami merawat pasien Covid-19	Kami memiliki pembimbing akademik yang dapat kami hubungi setiap saat	Pembimbing Akademik	Minimal 1 kali dalam setiap semester	Tidak pernah lagi berinteraksi	Interaksi tatap muka	Melalui whatsapp/telegram/e-mail/media sosial lainnya	Lebih sering berkelompok	Pendidikan	melalui laporan	Ada	7	7	3	7	4	5	6	6	6	6	6	6	6	6	6	6	6	6	6	7	7	6	6	7	6	6	6	6	6
2020/11/03 3:31:15 PM GMT+7	Laki-laki	27	Jawa	Tahap 1	Kardiologi	Universitas Indonesia	Bersama keluarga	Tidak	> 400.000	Kami merawat pasien Covid-19	Kami memiliki pembimbing akademik yang dapat kami hubungi setiap saat	Orang tua dan om kandung	Minimal 1 kali dalam setiap semester	Minimal 1 kali dalam setiap semester	Interaksi tatap muka	Melalui whatsapp/telegram/e-mail/media sosial lainnya	Lebih sering berkelompok	Pengenalan RS	Baik	Ada	7	6	6	4	6	5	6	7	6	5	7	6	6	7	7	6	5	6	7	6	6	5	6	6	6	6	6	6	6
2020/11/03 3:33:55 PM GMT+7	Perempuan	31	Manado	Tahap 2	Kardiologi	Universitas Indonesia	Bersama keluarga	Tidak	201.000 - 400.000	Kami merawat pasien Covid-19	KPS	Instagram	Tidak pernah sejak awal hingga saat ini	Tidak pernah lagi berinteraksi	Interaksi tatap muka	Interaksi tatap muka	Lebih sering sendiri	tidak ada	kurang tahu	Tidak ada	5	6	6	6	7	4	4	5	7	6	7	6	6	6	6	6	6	7	6	7	7	6	6	6	6	6	7	7	6
2020/11/03 3:37:27 PM GMT+7	Perempuan	33	Aceh	Tahap 1	Kardiologi	Universitas Indonesia	Bersama keluarga	Tidak	201.000 - 400.000	Kami merawat pasien Covid-19	Pembimbing akademik	Whatsapp	Minimal 1 kali dalam setiap semester	Minimal 1 kali dalam setiap semester	Interaksi tatap muka	Interaksi tatap muka	Lebih sering berkelompok	Bagaimana menjalani kehidupan PPDS	-	Ada	7	7	7	6	6	6	6	6	6	6	5	6	6	5	5	6	5	5	6	6	6	6	6	6	6	6	6	6	6
2020/11/03 3:43:09 PM GMT+7	Perempuan	32	minang	Tahap 2	Kardiologi	Universitas Indonesia	Lainnya	Tidak	101.000 - 200.000	Kami merawat pasien Covid-19	keluarga	teman	Minimal 1 kali dalam setiap semester	Minimal 1 kali dalam setiap semester	Interaksi tatap muka	Melalui whatsapp/telegram/e-mail/media sosial lainnya	Lebih sering berkelompok	mengenai KRS	cukup baik	Tidak tahu	5	6	6	4	5	5	5	5	6	6	5	5	5	5	5	5	5	4	6	6	6	5	6	5	5	5	7	6	5
2020/11/03 3:43:56 PM GMT+7	Laki-laki	29	Batak	Tahap 1	Kardiologi	Universitas Indonesia	Lainnya	Tidak	> 400.000	Kami merawat pasien Covid-19	Kami memiliki pembimbing akademik yang dapat kami hubungi setiap saat	Pembimbing Akademik	Minimal 1 kali dalam setiap semester	Minimal 1 kali dalam setiap semester	Interaksi tatap muka	Melalui whatsapp/telegram/e-mail/media sosial lainnya	Lebih sering berkelompok	Perkenalan awal masuk sebagai PPDS	Belum tau	Tidak tahu	7	7	3	7	6	7	6	7	7	7	7	7	7	7	7	7	7	7	7	7	3	7	7	7	7	7	7	7	7
2020/11/03 3:47:04 PM GMT+7	Perempuan	30	Jawa	Tahap 2	Kardiologi	Universitas Indonesia	Sendiri	Tidak	> 400.000	Kami merawat pasien Covid-19	Kami mengalami keterbatasan finansial	Orangtua	Tidak pernah sejak awal hingga saat ini	Minimal 1 kali dalam setiap stase	Interaksi tatap muka	Interaksi tatap muka	Lebih sering berkelompok	Masalah akademik	Logbook, journal reading, DOPS	Tidak ada	7	7	1	6	4	5	6	6	6	5	6	5	7	7	6	6	6	7	7	7	4	6	4	5	5	6	6	6	5
2020/11/03 3:48:05 PM GMT+7	Laki-laki	33	Jawa	Tahap 1	Kardiologi	Universitas Indonesia	Bersama keluarga	Tidak	50.000 - 100.000	Kami merawat pasien Covid-19	Pembimbing akademik	Whatsapp	Minimal 1 kali dalam setiap semester	Minimal 1 kali dalam setiap semester	Interaksi tatap muka	Interaksi tatap muka	Lebih sering berkelompok	Akademik	Belum tahu	Ada	5	5	5	5	5	5	4	4	4	4	4	4	4	5	4	4	4	4	6	6	6	6	6	6	6	6	5	6	6
2020/11/03 3:58:41 PM GMT+7	Perempuan	33	Jawa	Tahap 2	Kardiologi	Universitas Indonesia	Sendiri	Tidak	201.000 - 400.000	Kami merawat pasien Covid-19	Kami memiliki pembimbing akademik yang dapat kami hubungi setiap saat	Kami mengalami keterbatasan finansial	Minimal 1 kali dalam setiap semester	Minimal 1 kali dalam setiap semester	Interaksi tatap muka	Melalui whatsapp/telegram/e-mail/media sosial lainnya	Lebih sering berkelompok	Blm ada	Melihat nilai dan laporan orang sekitar	Ada	7	7	5	6	7	7	7	7	6	6	6	6	7	7	7	7	7	7	7	7	7	7	7	7	7	7	7	7	7
2020/11/03 4:05:26 PM GMT+7	Perempuan	31	indonesia	Tahap 1	Kardiologi	Universitas Indonesia	Bersama keluarga	Tidak	201.000 - 400.000	Kami merawat pasien Covid-19	pembimbing akademik	Facebook	Minimal 1 kali dalam setiap semester	Tidak pernah lagi berinteraksi	Interaksi tatap muka	Melalui whatsapp/telegram/e-mail/media sosial lainnya	Melalui whatsapp/telegram/e-mail/media sosial lainnya	Lebih sering berkelompok	akademis, masalah pribadi yang membutuhkan solusi	Tidak ada	7	7	1	4	4	4	4	4	4	7	7	7	7	7	7	4	7	4	7	7	1	4	4	4	4	4	4	7	7
2020/11/03 5:15:45 PM GMT+7	Laki-laki	31	Minang	Tahap 3	Kardiologi	Universitas Indonesia	Sendiri	Tidak	201.000 - 400.000	Kami merawat pasien Covid-19	Kami memiliki pembimbing akademik yang dapat kami hubungi setiap saat	Kami mengalami keterbatasan finansial	Minimal 1 kali dalam setiap semester	Tidak pernah lagi berinteraksi	Interaksi tatap muka	Melalui whatsapp/telegram/e-mail/media sosial lainnya	Lebih sering berkelompok	tesis	dengan bimbingan selama stase	Ada	5	5	5	5	6	5	2	2	2	2	2	2	3	2	2	3	3	4	4	5	4	5	5	4	5	4	5	5	5
2020/11/03 5:32:26 PM GMT+7	Laki-laki	33	Jawa	Tahap 1	Kardiologi	Universitas Indonesia	Bersama keluarga	Tidak	101.000 - 200.000	Kami merawat pasien Covid-19	Teman dan keluarga	Whatsapp	Minimal 1 kali dalam setiap semester	Minimal 1 kali dalam setiap semester	Interaksi tatap muka	Melalui whatsapp/telegram/e-mail/media sosial lainnya	Melalui whatsapp/telegram/e-mail/media sosial lainnya	Lebih sering berkelompok	Mata pelajaran	Ada	7	7	7	6	5	6	5	5	5	5	6	7	6	6	6	6	6	6	6	6	6	6	6	6	6	6	6	6	6
2020/11/03 5:42:55 PM GMT+7	Laki-laki	29	TH	Tahap 2	Kardiologi	Universitas Indonesia	Bersama keluarga	Tidak	> 400.000	Kami merawat pasien Covid-19	Kami mendapatkan waktu istirahat yang cukup (diberi libur)	Kami memiliki pembimbing akademik yang dapat kami hubungi setiap saat	Minimal 1 kali dalam setiap semester	Tidak pernah lagi berinteraksi	Interaksi tatap muka	Melalui whatsapp/telegram/e-mail/media sosial lainnya	Lebih sering sendiri	terkiat stase/penelitian	sudah baik	Tidak tahu	7	7	7	7	7	7	7	7	7	7	7	7	7	7	7	7	7	7	7	7	7	7	7	7	7	6	7	6	7
2020/11/03 5:53:08 PM GMT+7	Laki-laki	28	Ambon	Tahap 2	Kardiologi	Universitas Indonesia	Sendiri	Tidak	> 400.000	Kami merawat pasien Covid-19	Kami memiliki pembimbing akademik yang dapat kami hubungi setiap saat	Kami mengalami keterbatasan finansial	Minimal 1 kali dalam setiap semester	Minimal 1 kali dalam setiap semester	Interaksi tatap muka	Melalui whatsapp/telegram/e-mail/media sosial lainnya	Lebih sering sendiri	Thesis	Tanya jawab	Ada	7	7	7	7	4	7	7	7	7	7	7	7	7	7	7	7	7	4	7	7	7	7	7	7	7	7	7	7	7
2020/11/03 9:24:07 PM GMT+7	Laki-laki	30	Sunda	Tahap 2	Kardiologi	Universitas Indonesia	Sendiri	Tidak	201.000 - 400.000	Kami merawat pasien Covid-19	Pembimbing akademik	Whatsapp	Minimal 1 kali dalam setiap semester	Tidak pernah lagi berinteraksi	Interaksi tatap muka	Melalui whatsapp/telegram/e-mail/media sosial lainnya	Lebih sering berkelompok	Kasus pasien	Tidak tahu	Tidak tahu	4	4	7	4	5	6	5	5	6	6	5	6	6	6	6	6	6	6	5	5	6	5	5	6	6	6	5	5	6
2020/11/04 6:43:59 AM GMT+7	Perempuan	30	Melayu	Tahap 2	Kardiologi	Universitas Indonesia	Bersama keluarga	Tidak	201.000 - 400.000	Kami merawat pasien Covid-19	Teman	Kelakar	Minimal 1 kali dalam setiap semester	Tidak pernah lagi berinteraksi	Interaksi tatap muka	Interaksi tatap muka	Lebih sering berkelompok	Thesis	Evaluasi tugas2 akhir	Ada	7	7	4	7	4	7	7	7	7	7	7	7	7	7	7	7	7	7	7	7	7	7	7	7	7	7	7	7	7
2020/10/28 10:21:27 PM GMT+7	Perempuan	36	Aceh	Tahap 2	Kardiologi	Universitas Andalas	Bersama keluarga	Tidak	201.000 - 400.000	Kami merawat pasien Covid-19	Kami mendapatkan waktu istirahat yang cukup (diberi libur)	Kami memiliki pembimbing akademik yang dapat kami hubungi setiap saat	Minimal 1 kali dalam setiap semester	Minimal 1 kali dalam setiap semester	Interaksi tatap muka	Interaksi tatap muka	Lebih sering sendiri	Pemilihan stase setiap semester	penelitian	Dari lembar bukti pembimbingan akademik	7	7	1	3	1	7	5	5	6	6	6	6	6	6	5	4	6	6	7	7	7	7	7	7	7	7	7	7	7
2020/10/29 10:05:45 AM GMT+7	Laki-laki	28	Minang	Tahap 3	Kardiologi	Universitas Andalas	Bersama keluarga	Tidak	201.000 - 400.000	Kami merawat pasien Covid-19	Kami mendapatkan waktu istirahat yang cukup (diberi libur)	Kami memiliki pembimbing akademik yang dapat kami hubungi setiap saat	Minimal 1 kali dalam setiap semester	Minimal 1 kali dalam setiap stase	Interaksi tatap muka	Melalui telepon	Lebih sering sendiri	Akademik	membuat kartu pertemuan dengan PA	Ada	7	7	3	6	7	7	7	7	7	7	7	5	6	6	6	5	6	6	6	6	5	6	6	6	6	6	6	6	6
2020/10/29 10:19:24 AM GMT+7	Perempuan	28	Minang	Tahap 1	Kardiologi	Universitas Andalas	Bersama keluarga	Tidak	201.000 - 400.000	Kami merawat pasien Covid-19	Kami memiliki pembimbing akademik yang dapat kami hubungi setiap saat	Kps	Minimal 1 kali dalam setiap stase	Minimal 1 kali dalam setiap stase	Interaksi tatap muka	Melalui telepon	Lebih sering berkelompok	Stase	Memantau aktifitas selama stase dan ilmiah yang ada	Ada	6	6	6	6	6	6	6	6	6	6	6	6	6	6	6	6	6	6	6	6	6	6	6	6	6	6	6	6	6
2020/10/29 10:21:00 AM GMT+7	Perempuan	32	Melayu	Tahap 2	Kardiologi	Universitas Andalas	Bersama keluarga	Tidak	201.000 - 400.000	Kami merawat pasien Covid-19	Kami mendapatkan waktu istirahat yang cukup (diberi libur)	Kami mengalami keterbatasan finansial	Minimal 1 kali dalam setiap semester	Minimal 1 kali dalam setiap semester	Interaksi tatap muka	Melalui telepon	Lebih sering sendiri	Pendidikan selama stase	Melalui kartu pembimbing PA	Tidak tahu	4	5	5	5	5	4	5	5	4	5	4	4	5	5	5	5	5	5	5	5	5	5	5	6	5	5	6	6	6
2020/10/29 10:21:30 AM GMT+7	Perempuan	33	minang	Tahap 3	Kardiologi	Universitas Andalas	Bersama keluarga	Tidak	201.000 - 400.000	Kami merawat pasien Covid-19	Kami mendapatkan waktu istirahat yang cukup (diberi libur)	Kami memiliki pembimbing akademik yang dapat kami hubungi setiap saat	Minimal 1 kali dalam setiap semester	Minimal 1 kali dalam setiap semester	Interaksi tatap muka	Interaksi tatap muka	Melalui telepon	Lebih sering sendiri	Stase	baik	6	6	2	6	6	6	6	6	6	7	6	6	6	6	6	6	6	6	6	6	2	6	6	6	6	6	6	6	6
2020/10/29 10:24:02 AM GMT+7	Laki-laki	30	Minangkabau	Tahap 1	Kardiologi	Universitas Andalas	Bersama keluarga	Tidak	201.000 - 400.000	Kami merawat pasien Covid-19	Kami mendapatkan waktu istirahat yang cukup (diberi libur)	Kami memiliki pembimbing akademik yang dapat kami hubungi setiap saat	Minimal 1 kali dalam setiap semester	Minimal 1 kali dalam setiap semester	Interaksi tatap muka	Melalui telepon	Lebih sering berkelompok	Stase selanjutnya	Dengan kartu kontak PA	Ada	6	6	2	5	4	6	5	5	5	5	5	5	6	6	5	6	6	5	6	6	3	6	6	6	6	6	6	6	6
2020/10/29 10:24:24 AM GMT+7	Laki-laki	33	Minangkabau	Tahap 3	Kardiologi	Universitas Andalas	Bersama keluarga	Tidak	101.000 - 200.000	Kami merawat pasien Covid-19	Kami mendapatkan waktu istirahat yang cukup (diberi libur)	Kami memiliki pembimbing akademik yang dapat kami hubungi setiap saat	Minimal 1 kali dalam setiap semester	Minimal 1 kali dalam setiap semester	Melalui whatsapp/telegram/e-mail/media sosial lainnya	Melalui whatsapp/telegram/e-mail/media sosial lainnya	Lebih sering berkelompok	Rencana studi	Tesis	Melaluin kordinator tahap	7	7	7	4	4	7	5	5	5	5	4	4	7	5	5	1	3	4	7	7	7	5	4	7	5	5	5	5	4
2020/10/29 10:25:26 AM GMT+7	Laki-laki	28	Minang	Tahap 1	Kardiologi	Universitas Andalas	Bersama keluarga	Tidak	> 400.000	Kami mendapatkan waktu istirahat yang cukup (diberi libur)	Kami memiliki pembimbing akademik yang dapat kami hubungi setiap saat	Pembimbing akademik	Minimal 1 kali dalam setiap semester	Minimal 1 kali dalam setiap semester	Interaksi tatap muka	Melalui telepon	Lebih sering sendiri	Pembelajaran	stase	Cukup baik	7	7	4	4	6	7	5	5	7	7	7	6	6	6	6	5	5	7	7	7	4	5	7	7	7	7	7	7	7
2020/10/29 10:28:13 AM GMT+7	Laki-laki	31	Minang	Tahap 2	Kardiologi	Universitas Andalas	Bersama keluarga	Tidak	201.000 - 400.000	Kami merawat pasien Covid-19	Kami mendapatkan waktu istirahat yang cukup (diberi libur)	Kami memiliki pembimbing akademik yang dapat kami hubungi setiap saat	Minimal 1 kali dalam setiap semester	Minimal 1 kali dalam setiap semester	Interaksi tatap muka	Melalui telepon	Lebih sering sendiri	Pendidikan	Sudah bagus	pembimbing akademik saya sangat membantu	7	7	5	7	4	7	7	7	7	7	7	7	7	7	7	7	7	7	7	7	4	7	4	7	7	7	7	7	7
2020/10/29 10:28:28 AM GMT+7	Laki-laki	31	Melayu	Tahap 1	Kardiologi	Universitas Andalas	Sendiri	Tidak	101.000 - 200.000	Kami merawat pasien Covid-19	Kami mendapatkan waktu istirahat yang cukup (diberi libur)	sesama PPDS	Minimal 1 kali dalam setiap semester	Minimal 1 kali dalam setiap semester	Interaksi tatap muka	Melalui telepon	Lebih sering sendiri	Stase	Baik	Ada	6	6	6	6	6	6	6	6	6	6	6	6	7	6	6	6	6	6	6	7	7	6	7	6	6	6	7	7	7
2020/10/29 10:30:14 AM GMT+7	Perempuan	33	Minang	Tahap 1	Kardiologi	Universitas Andalas	Sendiri	Tidak	101.000 - 200.000	Kami merawat pasien Covid-19	Kami mendapatkan waktu istirahat yang cukup (diberi libur)	Teman sesama ppds atau senior atau konsulen	Minimal 1 kali dalam setiap stase	Minimal 1 kali dalam setiap stase	Interaksi tatap muka	Interaksi tatap muka	Lebih sering berkelompok	Rencana studi	nilai stase	Pelaporan tertulis tentang bimbingan yg tercatat	7	1	1	4	4	7	6	4	4	4	5	5	7	5	5	5	5	5	7	1	1	4	4	7	4	4	5	5	5
2020/10/29 10:31:09 AM GMT+7	Laki-laki	29	Linggau	Tahap 3	Kardiologi	Universitas Andalas	Bersama keluarga	Tidak	201.000 - 400.000	Kami merawat pasien Covid-19	Kami mendapatkan waktu istirahat yang cukup (diberi libur)	keluarga	Minimal 1 kali dalam setiap semester	Minimal 1 kali dalam setiap stase	Interaksi tatap muka	Interaksi tatap muka	Lebih sering sendiri	masalah akademis terutama konsultasi dalam menyusun penelitian	menggunakan form konsultasi	Tidak tahu	5	5	6	5	4	7	5	4	4	5	5	6	7	5	6	6	6	4	4	5	5	4	5	7	5	6	6	5	6
2020/10/29 10:33:06 AM GMT+7	Perempuan	29	Minangkabau	Tahap 1	Kardiologi	Universitas Andalas	Sendiri	Tidak	201.000 - 400.000	Kami merawat pasien Covid-19	Kami mendapatkan waktu istirahat yang cukup (diberi libur)	Senior	Minimal 1 kali dalam setiap stase	Minimal 1 kali dalam setiap stase	Interaksi tatap muka	Interaksi tatap muka	Lebih sering sendiri	Stase	Baik		4	4	4	4	4	4	4	4	4	4	4	4	4	4	4	4	4	4	4	4	4	4	4	5	4	4	4	5	4
2020/10/29 10:34:07 AM GMT+7	Perempuan	32	Melayu	Tahap 3	Kardiologi	Universitas Andalas	Bersama keluarga	Tidak	101.000 - 200.000	Kami merawat pasien Covid-19	Kami mendapatkan waktu istirahat yang cukup (diberi libur)	Kami memiliki pembimbing akademik yang dapat kami hubungi setiap saat	Minimal 1 kali dalam setiap stase	Minimal 1 kali dalam setiap stase	Interaksi tatap muka	Melalui telepon	Lebih sering sendiri	Masalah perputaran stase	Melalui kartu rencana studi dan form bimbingan oleh PA	Tidak ada	7	7	7	7	7	7	7	7	7	7	7	7	7	7	7	7	7	7	7	7	7	7	7	7	7	7	7	7	7
2020/10/29 10:35:25 AM GMT+7	Laki-laki	34	Jawa	Tahap 3	Kardiologi	Universitas Andalas	Bersama keluarga	Tidak	> 400.000	Kami merawat pasien Covid-19	Kami mendapatkan waktu istirahat yang cukup (diberi libur)	Kami memiliki pembimbing akademik yang dapat kami hubungi setiap saat	Minimal 1 kali dalam setiap semester	Minimal 1 kali dalam setiap semester	Interaksi tatap muka	Interaksi tatap muka	Lebih sering sendiri	Tentang Stase	Ijin	Dengan formulir khusus	6	6	6	5	6	6	6	6	6	6	6	6	6	6	6	6	6	6	6	6	6	6	6	6	6	6	6	6	6
2020/10/29 10:36:55 AM GMT+7	Laki-laki	30	Sunda	Tahap 1	Kardiologi	Universitas Andalas	Bersama keluarga	Tidak	201.000 - 400.000	Kami merawat pasien Covid-19	Kami mendapatkan waktu istirahat yang cukup (diberi libur)	Kami memiliki pembimbing akademik yang dapat kami hubungi setiap saat	Minimal 1 kali dalam setiap stase	Minimal 1 kali dalam setiap stase	Interaksi tatap muka	Melalui telepon	Lebih sering berkelompok	Masalah stase	hambatan dalam stase	penelitian	7	7	1	7	7	5	7	7	3	7	7	2	7	7	2	3	7	7	7	7	7	7	7	7	7	7	7	7	7
2020/10/29 10:38:26 AM GMT+7	Perempuan	27	Minang	Tahap 2	Kardiologi	Universitas Andalas	Bersama keluarga	Tidak	50.000 - 100.000	Kami merawat pasien Covid-19	Kami mendapatkan waktu istirahat yang cukup (diberi libur)	Kami memiliki pembimbing akademik yang dapat kami hubungi setiap saat	Minimal 1 kali dalam setiap semester	Minimal 1 kali dalam setiap semester	Interaksi tatap muka	Melalui whatsapp/telegram/e-mail/media sosial lainnya	Lebih sering sendiri	Diskusi topik referat ilmiah, pemilihan modul semester			7	7	5	5	7	7	6	6	6	6	6	7	7	7	7	7	7	7	7	7	7	7	7	7	7	7	7	7	7
2020/10/29 10:40:03 AM GMT+7	Laki-laki	32	Minang	Tahap 2	Kardiologi	Universitas Andalas	Sendiri	Tidak	201.000 - 400.000	Kami merawat pasien Covid-19		PA	Minimal 1 kali dalam setiap semester	Minimal 1 kali dalam setiap semester	Interaksi tatap muka	Interaksi tatap muka	Lebih sering berkelompok	Stase	tugas ilmiah	Pertemuan dengan ppds	7	7	7		7	7	7	7	7	7	7	7	7	7	7	7	7	7	7	7	7	7	7	7	7	7	7	7	7
2020/10/29 10:40:38 AM GMT+7	Perempuan	37	Aceh	Tahap 3	Kardiologi	Universitas Andalas	Bersama keluarga	Tidak	101.000 - 200.000	Kami merawat pasien Covid-19		Ketua ppds	Minimal 1 kali dalam setiap semester	Minimal 1 kali dalam setiap semester	Interaksi tatap muka	Interaksi tatap muka	Lebih sering berkelompok	Akademik	Tidak ada monitoring khusus	Tidak ada	6	5	2	2	2	3	3	2	2	2	1	2	3	1	2	2	2	4	5	5	1	2	2	2	1	1	2	1	2
2020/10/29 10:41:28 AM GMT+7	Laki-laki	31	Minang	Tahap 2	Kardiologi	Universitas Andalas	Bersama keluarga	Tidak	> 400.000	Kami merawat pasien Covid-19	Kami mendapatkan waktu istirahat yang cukup (diberi libur)	Kami memiliki pembimbing akademik yang dapat kami hubungi setiap saat	Minimal 1 kali dalam setiap semester	Minimal 1 kali dalam setiap semester	Interaksi tatap muka	Melalui whatsapp/telegram/e-mail/media sosial lainnya	Lebih sering sendiri	Pilihan stase			6	6	4	5	5	6	4	4	4	4	4	5	6	6	4	4	5	5	5	5	4	5	5	6	5	4	5	5	5
2020/10/29 10:44:18 AM GMT+7	Laki-laki	28	Minang	Tahap 1	Kardiologi	Universitas Andalas	Bersama keluarga	Tidak	101.000 - 200.000	Kami merawat pasien Covid-19	Kami mendapatkan waktu istirahat yang cukup (diberi libur)	Pembimbing akademik	Minimal 1 kali dalam setiap stase	Minimal 1 kali dalam setiap stase	Interaksi tatap muka	Melalui whatsapp/telegram/e-mail/media sosial lainnya	Lebih sering sendiri	Masalah stase dan ujian	Tidak tahu	Tidak tahu	5	5	2	5	4	5	5	5	5	5	5	5	5	5	5	5	5	3	5	5	5	5	4	5	6	5	5	5	5
2020/10/29 10:44:25 AM GMT+7	Laki-laki	29	Minang	Tahap 1	Kardiologi	Universitas Andalas	Bersama keluarga	Tidak	201.000 - 400.000	Kami merawat pasien Covid-19	Kami mendapatkan waktu istirahat yang cukup (diberi libur)	Kami mengalami keterbatasan finansial	Minimal 1 kali dalam setiap semester	Minimal 1 kali dalam setiap semester	Interaksi tatap muka	Melalui telepon	Lebih sering berkelompok	Studi	Baik		5	5	5	4	4	4	5	4	4	4	5	4	4	5	2	5	4	4	5	5	5	5	5	5	5	5	5	5	5
2020/10/29 10:48:56 AM GMT+7	Perempuan	26	Minang	Tahap 1	Kardiologi	Universitas Andalas	Bersama keluarga	Ya	> 400.000	Kami merawat pasien Covid-19		teman seangkatan, PA	Tidak pernah sejak awal hingga saat ini	Minimal 1 kali dalam setiap stase	Interaksi tatap muka	Interaksi tatap muka	Lebih sering sendiri	stase akademik			7	7	7	7	7	7	7	7	7	7	7	7	7	7	7	7	7	7	7	7	7	7	7	7	7	7	7	7	7
2020/10/29 10:50:41 AM GMT+7	Perempuan	29	Minang	Tahap 2	Kardiologi	Universitas Andalas	Sendiri	Tidak	201.000 - 400.000	Kami merawat pasien Covid-19	Kami mendapatkan waktu istirahat yang cukup (diberi libur)	Kami memiliki pembimbing akademik yang dapat kami hubungi setiap saat	Minimal 1 kali dalam setiap semester	Minimal 1 kali dalam setiap semester	Interaksi tatap muka	Melalui whatsapp/telegram/e-mail/media sosial lainnya	Lebih sering berkelompok	Masalah pendidikan	Dengan kartu bimbingan akademik	Ada	6	6	5	5	4	6	5	5	4	4	4	4	5	5	4	4	5	4	4	4	6	6	6	6	6	6	7	7	6
2020/10/29 10:51:18 AM GMT+7	Laki-laki	30	minang	Tahap 1	Kardiologi	Universitas Andalas	Sendiri	Ya	101.000 - 200.000	Kami merawat pasien Covid-19		keluarga, teman angkatan	Tidak pernah sejak awal hingga saat ini	Minimal 1 kali dalam setiap stase	Interaksi tatap muka	Interaksi tatap muka	Lebih sering sendiri	Masalah stase			6	6	5	5	5	5	5	5	5	5	5	5	5	5	5	5	5	5	5	5	5	5	5	5	5	5	5	5	5
2020/10/29 10:52:24 AM GMT+7	Laki-laki	32	Minang	Tahap 2	Kardiologi	Universitas Andalas	Bersama keluarga	Tidak	201.000 - 400.000	Kami merawat pasien Covid-19	Kami mendapatkan waktu istirahat yang cukup (diberi libur)	Teman	Minimal 1 kali dalam setiap semester	Minimal 1 kali dalam setiap semester	Interaksi tatap muka	Melalui telepon					6	7	1	7	5	7	7	7	6	6	7	6	7	6	7	7	7	6	7	7	1	7	6	7	7	7	7	7	7
2020/10/29 10:53:25 AM GMT+7	Laki-laki	31	Minang	Tahap 1	Kardiologi	Universitas Andalas	Sendiri	Tidak	> 400.000	Kami merawat pasien Covid-19	Kami mendapatkan waktu istirahat yang cukup (diberi libur)	Kami memiliki pembimbing akademik yang dapat kami hubungi setiap saat	Minimal 1 kali dalam setiap semester	Minimal 1 kali dalam setiap semester	Interaksi tatap muka	Melalui whatsapp/telegram/e-mail/media sosial lainnya	Lebih sering berkelompok	Hasil studi	rencana studi	karya tulis	7	7	7	6	6	7	7		7	7	7	7	7	7	7	7	7	7	7	7	7	7	7	7	7	7	7	7	7
2020/10/29 10:56:09 AM GMT+7	Perempuan	31	Minang	Tahap 3	Kardiologi	Universitas Andalas	Sendiri	Tidak	201.000 - 400.000	Kami merawat pasien Covid-19	Kami mendapatkan waktu istirahat yang cukup (diberi libur)	Kami memiliki pembimbing akademik yang dapat kami hubungi setiap saat	Minimal 1 kali dalam setiap semester	Minimal 1 kali dalam setiap semester	Interaksi tatap muka	Melalui telepon					6	6	6	6	6	6	6	6	6	6	6	6	6	6	6	6	6	6	6	6	6	6	6	6	6	6	6	6	6
2020/10/29 11:11:10 AM GMT+7	Laki-laki	29	Minang	Tahap 1	Kardiologi	Universitas Andalas	Sendiri	Tidak	201.000 - 400.000	Kami merawat pasien Covid-19		KPS, teman seangkatan	Minimal 1 kali dalam setiap stase	Minimal 1 kali dalam setiap stase	Interaksi tatap muka	Interaksi tatap muka	Lebih sering sendiri	Perkembangan pendidikan saya	Cukup baik	karena program studi terus memantau setiap jenis perkembangan pesertanya	4	4	4	4	4	4	4	4	4	4	4	4	4	4	4	4	4	4	5	5	6	7	7	7	6	7	7	7	7
2020/10/29 11:13:54 AM GMT+7	Laki-laki	31	Minang	Tahap 1	Kardiologi	Universitas Andalas	Sendiri	Tidak	> 400.000	Kami merawat pasien Covid-19	Kami mendapatkan waktu istirahat yang cukup (diberi libur)	Kami memiliki pembimbing akademik yang dapat kami hubungi setiap saat	Minimal 1 kali dalam setiap semester	Minimal 1 kali dalam setiap semester	Interaksi tatap muka	Melalui whatsapp/telegram/e-mail/media sosial lainnya	Lebih sering berkelompok	Hasil studi	rencana studi	karya tulis	7	7	7	6	6	7	7		7	7	7	7	7	7	7	7	7	7	7	7	7	7	7	7	7	7	7	7	7
2020/10/29 11:21:29 AM GMT+7	Perempuan	33	Melayu	Tahap 1	Kardiologi	Universitas Andalas	Bersama keluarga	Tidak	201.000 - 400.000	Kami merawat pasien Covid-19	Kami mendapatkan waktu istirahat yang cukup (diberi libur)	Kami memiliki pembimbing akademik yang dapat kami hubungi setiap saat	Minimal 1 kali dalam setiap stase	Minimal 1 kali dalam setiap stase	Interaksi tatap muka	Interaksi tatap muka	Melalui whatsapp/telegram/e-mail/media sosial lainnya	Lebih sering berkelompok	Masalah kasus yg dibahas dalam stase, evaluasi selalu	Ada	7	7	7	7	7	7	7	7	7	7	7	7	7	7	7	7	7	7	7	7	7	7	7	7	7	7	7	7	7
2020/10/29 11:26:00 AM GMT+7	Laki-laki	31	Minang	Tahap 1	Kardiologi	Universitas Andalas	Bersama keluarga	Tidak	50.000 - 100.000	Kami merawat pasien Covid-19	Kami mendapatkan waktu istirahat yang cukup (diberi libur)	Orang tua	Minimal 1 kali dalam setiap semester	Minimal 1 kali dalam setiap semester	Interaksi tatap muka	Interaksi tatap muka	Lebih sering berkelompok	Masalah pendidikan	Tatap muka	Ada	4	4	4	4	4	4	4	3	3	2	3	3	4	2	2	3	3	4	6	5	4	4	3	3	2	2	3	2	2
2020/10/29 11:27:11 AM GMT+7	Laki-laki	34	Minang	Tahap 2	Kardiologi	Universitas Andalas	Bersama keluarga	Tidak	201.000 - 400.000	Kami merawat pasien Covid-19	Kami mendapatkan waktu istirahat yang cukup (diberi libur)	Kami memiliki pembimbing akademik yang dapat kami hubungi setiap saat	Minimal 1 kali dalam setiap semester	Minimal 1 kali dalam setiap semester	Interaksi tatap muka	Interaksi tatap muka	Lebih sering sendiri	Masalah ilmiah dan tatalaksana pasien	Absensi dan isian form bimbingan	Ada	5	5	5	5	5	5	5	5	5	5	5	5	5	5	5	5	5	5	7	7	7	7	7	7	7	7	7	7	7
2020/10/29 11:33:15 AM GMT+7	Laki-laki	29	Minang	Tahap 1	Kardiologi	Universitas Andalas	Bersama keluarga	Tidak	201.000 - 400.000	Kami mendapatkan waktu istirahat yang cukup (diberi libur)	Kami memiliki pembimbing akademik yang dapat kami hubungi setiap saat	Pembimbing Akademik	Minimal 1 kali dalam setiap stase	Minimal 1 kali dalam setiap stase	Interaksi tatap muka	Melalui whatsapp/telegram/e-mail/media sosial lainnya	Lebih sering berkelompok	Masalah pendidikan	Berdasarkan program dari kps dan kartu monitor pa	Tidak tahu	6	7	5	7	7	7	7	7	7	7	7	7	6	6	6	7	7	6	7	7	5	6	7	7	7	7	7	7	6
2020/10/29 11:44:48 AM GMT+7	Perempuan	32	Minangkabau	Tahap 3	Kardiologi	Universitas Andalas	Bersama keluarga	Tidak	> 400.000	Kami merawat pasien Covid-19	Kami mendapatkan waktu istirahat yang cukup (diberi libur)	KPS	Minimal 1 kali dalam setiap semester	Minimal 1 kali dalam setiap semester	Interaksi tatap muka	Interaksi tatap muka	Lebih sering sendiri	Kemajuan tesis	Absensi	Tidak ada	7	7	1	4	7	7	4	7	4	4	4	4	7	4	4	4	4	4	4	4	7	7	7	7	7	7	7	7	7
2020/10/29 12:13:12 PM GMT+7	Laki-laki	28	Minang	Tahap 1	Kardiologi	Universitas Andalas	Bersama keluarga	Tidak	> 400.000	Kami mendapatkan waktu istirahat yang cukup (diberi libur)		Pembimbing akademik	Minimal 1 kali dalam setiap semester	Minimal 1 kali dalam setiap semester	Interaksi tatap muka	Melalui telepon	Lebih sering sendiri	Pembelajaran, stase	Cukup baik	Tidak ada	7	7	4	4	6	7	5	5	7	7	7	6	6	6	6	5	5	7	7	7	4	5	7	7	7	7	7	7	7
2020/10/29 12:21:01 PM GMT+7	Perempuan	33	Minang	Tahap 2	Kardiologi	Universitas Andalas	Bersama keluarga	Tidak	201.000 - 400.000	Kami merawat pasien Covid-19	Kami mendapatkan waktu istirahat yang cukup (diberi libur)	teman sejawat	Minimal 1 kali dalam setiap stase	Minimal 1 kali dalam setiap stase	Interaksi tatap muka	Melalui telepon	Lebih sering sendiri	tentang tugas akademik	kartu konsultasi/ logbook	Ada	7	6	2	3	6	6	6	5	5	4	3	4	6	5	3	6	5	4	2	7	7	6	7	6	6	7	7	7	7
2020/10/29 12:49:26 PM GMT+7	Perempuan	26	Minang	Tahap 1	Kardiologi	Universitas Andalas	Bersama keluarga	Ya	> 400.000	Kami merawat pasien Covid-19		teman seangkatan, PA	Tidak pernah sejak awal hingga saat ini	Minimal 1 kali dalam setiap stase	Interaksi tatap muka	Interaksi tatap muka	Lebih sering sendiri	stase akademik	baik	Ada	7	7	7	7	7	7	7	7	7	7	7	7	7	7	7	7	7	7	7	7	7	7	7	7	7	7	7	7	7
2020/10/29 1:09:53 PM GMT+7	Perempuan	33	Minang	Tahap 1	Kardiologi	Universitas Andalas	Sendiri	Tidak	201.000 - 400.000	Kami mendapatkan waktu istirahat yang cukup (diberi libur)		Ketua kelakar, kakak asuh	Minimal 1 kali dalam setiap semester	Minimal 1 kali dalam setiap stase	Interaksi tatap muka	Interaksi tatap muka	Lebih sering berkelompok	Kemajuan ilmiah	kehidupan pribadi	keuangan	7	7	1	6	4	7	7	7	7	7	7	7	7	7	7	7	7	5	2	2	7	7	7	3	7		7	7	7
2020/10/29 1:25:12 PM GMT+7	Laki-laki	27	Minangkabau	Tahap 1	Kardiologi	Universitas Andalas	Bersama keluarga	Tidak	101.000 - 200.000	Kami merawat pasien Covid-19	Kami mendapatkan waktu istirahat yang cukup (diberi libur)	Kami memiliki pembimbing akademik yang dapat kami hubungi setiap saat	Minimal 1 kali dalam setiap stase	Minimal 1 kali dalam setiap stase	Interaksi tatap muka	Melalui telepon	Lebih sering sendiri	Akademik	baik	Tidak tahu	6	6	2	5	2	6	6	6	6	6	6	6	6	6	6	5	6	6	6	6	3	6	6	6	6	6	6	6	6
2020/10/29 1:44:18 PM GMT+7	Perempuan	28	Minang	Tahap 2	Kardiologi	Universitas Andalas	Lainnya	Tidak	> 400.000	Kami merawat pasien Covid-19		saudara, Allah	Minimal 1 kali dalam setiap semester	Minimal 1 kali dalam setiap semester	Interaksi tatap muka	Melalui telepon	Lebih sering berkelompok	Pilihan stase yang akan diambil	Kurang tau	saya berinteraksi hanya ketika akan memilih stase untuk semester berikutnya	6	5	1	2	3	4	2	2	2	2	2	2	3	2	2	3	2	2	4	3	6	6	6	6	6	6	7	7	6
2020/10/29 2:20:30 PM GMT+7	Perempuan	28	Minang	Tahap 2	Kardiologi	Universitas Andalas	Lainnya	Tidak	> 400.000	Kami merawat pasien Covid-19		saudara, Allah	Minimal 1 kali dalam setiap semester	Minimal 1 kali dalam setiap semester	Interaksi tatap muka	Melalui telepon	Lebih sering berkelompok	Pilihan stase yang akan diambil	Kurang tau	saya berinteraksi hanya ketika akan memilih stase untuk semester berikutnya	6	5	1	2	3	4	2	2	2	2	2	2	3	2	2	3	2	2	4	3	6	6	6	6	6	6	7	7	6
2020/10/29 9:10:42 PM GMT+7	Laki-laki	28	Minang	Tahap 1	Kardiologi	Universitas Andalas	Bersama keluarga	Tidak	> 400.000	Kami mendapatkan waktu istirahat yang cukup (diberi libur)		Pembimbing akademik	Minimal 1 kali dalam setiap semester	Minimal 1 kali dalam setiap semester	Interaksi tatap muka	Melalui telepon	Lebih sering sendiri	Pembelajaran, stase	Cukup baik	Tidak ada	7	7	4	4	6	7	5	5	7	7	7	6	6	6	6	5	5	7	7	7	4	5	7	7	7	7	7	7	7
2020/10/30 11:20:24 AM GMT+7	Perempuan	36	Aceh	Tahap 2	Kardiologi	Universitas Andalas	Bersama keluarga	Tidak	201.000 - 400.000	Kami merawat pasien Covid-19	Kami mendapatkan waktu istirahat yang cukup (diberi libur)	Kami memiliki pembimbing akademik yang dapat kami hubungi setiap saat	Minimal 1 kali dalam setiap semester	Minimal 1 kali dalam setiap semester	Interaksi tatap muka	Interaksi tatap muka	Lebih sering sendiri	Pemilihan stase setiap semester, penelitian	Dari lembar bukti pembimbingan akademik	Tidak tahu	7	7	1	3	1	7	5	5	6	6	6	6	6	6	5	4	6	6	7	7	7	7	7	7	7	7	7	7	7
2020/10/30 1:10:01 PM GMT+7	Perempuan	36	Aceh	Tahap 2	Kardiologi	Universitas Andalas	Bersama keluarga	Tidak	201.000 - 400.000	Kami merawat pasien Covid-19	Kami mendapatkan waktu istirahat yang cukup (diberi libur)	Kami memiliki pembimbing akademik yang dapat kami hubungi setiap saat	Minimal 1 kali dalam setiap semester	Minimal 1 kali dalam setiap semester	Interaksi tatap muka	Interaksi tatap muka	Lebih sering sendiri	Pemilihan stase setiap semester	Dari lembar bukti pembimbingan akademik	Tidak tahu	7	7	1	3	1	7	5	5	6	6	6	6	6	6	5	4	6	6	7	7	7	7	7	7	7	7	7	7	7
2020/11/02 12:46:06 AM GMT+7	Perempuan	30	Jawa	Tahap 1	Kardiologi	Universitas Sebelas Maret	Sendiri	Tidak	50.000 - 100.000	Kami merawat pasien Covid-19	Kami mendapatkan waktu istirahat yang cukup (diberi libur)	Konsulen terkait	Minimal 1 kali dalam setiap semester	Minimal 1 kali dalam setiap semester	Interaksi tatap muka	Interaksi tatap muka	Lebih sering berkelompok	Hambatan dalam tugas ilmiah	Baik	Tidak tahu	3	3	3	3	3	3	3	3	5	4	4	4	4	4	4	4	4	4	4	4	4	4	4	4	4	4	4	4	4
2020/11/02 12:51:02 AM GMT+7	Laki-laki	29	Jawa	Tahap 1	Kardiologi	Universitas Sebelas Maret	Sendiri	Tidak	101.000 - 200.000	Kami merawat pasien Covid-19	Kami mendapatkan waktu istirahat yang cukup (diberi libur)	Kami memiliki pembimbing akademik yang dapat kami hubungi setiap saat	Minimal 1 kali dalam setiap semester	Minimal 1 kali dalam setiap semester	Interaksi tatap muka	Interaksi tatap muka	Lebih sering sendiri	Kegiatan stase	Masih kurang	Tidak tahu	4	4	2	2	2	3	3	2	2	2	2	2	2	3	3	3	4	2	6	6	6	6	6	7	7	7	7	7	7
2020/11/02 2:09:20 AM GMT+7	Laki-laki	32	Jawa	Tahap 1	Kardiologi	Universitas Sebelas Maret	Sendiri	Ya	201.000 - 400.000	Kami merawat pasien Covid-19		Orang tua	Minimal 1 kali dalam setiap stase	Minimal 1 kali dalam setiap stase	Interaksi tatap muka	Melalui telepon	Lebih sering berkelompok	Akademik	Ilmiah akademik via onlinedan terjadwal	Ada	6	5	5	5	5	5	5	5	5	5	4	4	4	6	5	6	5	5	5	5	5	5	5	5	5	6	5	5	5
2020/11/02 2:37:17 AM GMT+7	Laki-laki	31	jawa	Tahap 1	Kardiologi	Universitas Sebelas Maret	Lainnya	Tidak	101.000 - 200.000	Kami merawat pasien Covid-19	Kami mendapatkan waktu istirahat yang cukup (diberi libur)	Sekretariat PPDS	Minimal 1 kali dalam setiap stase	Minimal 1 kali dalam setiap stase	Interaksi tatap muka	Melalui telepon	Lebih sering sendiri	laporan ilmiah	logbook, ujian stase	Tidak tahu	4	3	3	3	3	3	3	3	3	3	3	3	3	3	3	3	3	3	7	7	7	7	7	7	7	7	7	7	7
2020/11/02 2:48:29 AM GMT+7	Laki-laki	29	Jawa	Tahap 3	Kardiologi	Universitas Sebelas Maret	Bersama keluarga	Tidak	> 400.000	Kami merawat pasien Covid-19		Orang tua	Minimal 1 kali dalam setiap semester	Minimal 1 kali dalam setiap semester	Interaksi tatap muka	Interaksi tatap muka	Lebih sering sendiri	Masalah pendidikan	Kartu bimbingan	Ada	6	6	3	3	5	6	5	4	4	4	4	4	6	5	4	4	6	4	5	5	7	5	7	7	4	5	6	6	5
2020/11/02 3:02:52 AM GMT+7	Perempuan	32	Jawa	Tahap 3	Kardiologi	Universitas Sebelas Maret	Bersama keluarga	Tidak	201.000 - 400.000	Kami mendapatkan waktu istirahat yang cukup (diberi libur)		PA	Minimal 1 kali dalam setiap semester	Minimal 1 kali dalam setiap semester	Interaksi tatap muka	Melalui telepon	Lebih sering sendiri	Masalah stase, jadwal swab	Responsif	Ada	6	7	6	6	6	6	5	5	6	6	6	6	6	7	6	7	5	6	6	6	5	6	5	6	6	7	7	7	7
2020/11/02 3:13:24 AM GMT+7	Laki-laki	32	Jawa	Tahap 2	Kardiologi	Universitas Sebelas Maret	Sendiri	Tidak	50.000 - 100.000	Kami mengalami keterbatasan finansial		Keluarga	Tidak pernah sejak awal hingga saat ini	Tidak pernah lagi berinteraksi	Interaksi tatap muka	Melalui whatsapp/telegram/e-mail/media sosial lainnya	Lebih sering sendiri	Ilmiah	Kurang	Tidak tahu	4	6	3	4	6	2	2	4	4	4	4	4	5	6	6	6	6	4	5	4	3	4	4	3	4	4	4	5	4
2020/11/02 3:32:58 AM GMT+7	Laki-laki	32	Bali	Tahap 2	Kardiologi	Universitas Sebelas Maret	Lainnya	Tidak	201.000 - 400.000	Kami merawat pasien Covid-19	Kami mendapatkan waktu istirahat yang cukup (diberi libur)	Dosen	Minimal 1 kali dalam setiap stase	Minimal 1 kali dalam setiap stase	Melalui whatsapp/telegram/e-mail/media sosial lainnya	Melalui whatsapp/telegram/e-mail/media sosial lainnya	Lebih sering sendiri	Ilmiah	Logbook	Tidak ada	5	5	5	5	5	5	5	5	5	5	5	5	5	5	5	5	5	5	7	7	1	7	4	7	7	7	7	7	7
2020/11/02 3:45:46 AM GMT+7	Laki-laki	29	jawa	Tahap 1	Kardiologi	Universitas Sebelas Maret	Sendiri	Tidak	201.000 - 400.000	Kami mengalami keterbatasan finansial		Orang tua	Tidak pernah sejak awal hingga saat ini	Tidak pernah lagi berinteraksi	Interaksi tatap muka	Melalui whatsapp/telegram/e-mail/media sosial lainnya	Lebih sering sendiri	akademik	Monitoring oleh kepala program studi	Ada	4	3	3	3	3	4	4	4	4	4	3	3	3	3	3	2	3	2	7	7	5	7	7	7	7	7	7	7	7
2020/11/02 4:49:53 AM GMT+7	Perempuan	30	Jawa	Tahap 2	Kardiologi	Universitas Sebelas Maret	Sendiri	Tidak	101.000 - 200.000	Kami mendapatkan waktu istirahat yang cukup (diberi libur)		Suami, PA	Minimal 1 kali dalam setiap stase	Minimal 1 kali dalam setiap stase	Interaksi tatap muka	Melalui telepon	Lebih sering sendiri	Pasien	Sesekali bertanya	Tidak ada	1	1	1	1	1	6	1	3	3	4	4	4	5	5	4	5	5	5	7	7	7	7	7	7	7	7	7	7	7
2020/11/02 4:52:34 AM GMT+7	Laki-laki	32	Jawa	Tahap 2	Kardiologi	Universitas Sebelas Maret	Bersama keluarga	Tidak	50.000 - 100.000	Kami mendapatkan waktu istirahat yang cukup (diberi libur)		Tman seangkatan	Minimal 1 kali dalam setiap stase	Minimal 1 kali dalam setiap semester	Interaksi tatap muka	Melalui telepon	Lebih sering sendiri	Permasalahan dan jika ada kesulitan misal terkait dengan beasiswa atau stase	Sudah baik	Ada	5	6	4	6	5	5	5	5	6	6	6	6	6	6	6	6	6	5	6	6	6	7	6	6	6	6	7	7	6
2020/11/02 5:03:00 AM GMT+7	Laki-laki	30	Aceh	Tahap 2	Kardiologi	Universitas Sebelas Maret	Bersama keluarga	Tidak	> 400.000	Kami mengalami keterbatasan finansial		Orang tua	Minimal 1 kali dalam setiap stase	Minimal 1 kali dalam setiap stase	Interaksi tatap muka	Interaksi tatap muka	Lebih sering berkelompok	Akademik	Belum	Tidak tahu	4	4	4	4	4	4	4	4	4	4	5	4	4	4	4	5	5	4	7	7	4	5	5	5	4	4	4	4	5
2020/11/02 5:07:45 AM GMT+7	Perempuan	28	Jawa	Tahap 1	Kardiologi	Universitas Sebelas Maret	Bersama teman	Ya	101.000 - 200.000	Kami merawat pasien Covid-19		Keluarga	Tidak pernah sejak awal hingga saat ini	Tidak pernah lagi berinteraksi	Interaksi tatap muka	Melalui whatsapp/telegram/e-mail/media sosial lainnya	Lebih sering berkelompok	Belum ada pembimbing akademik	Tidak ada	Tidak ada	1	1	2	1	1	1	1	1	1	1	1	1	1	1	1	1	1	1	7	7	7	7	7	7	7	7	7	7	7
2020/11/02 5:07:55 AM GMT+7	Perempuan	34	Jawa	Tahap 3	Kardiologi	Universitas Sebelas Maret	Bersama keluarga	Tidak	101.000 - 200.000	Kami merawat pasien Covid-19		Orang tua	Minimal 1 kali dalam setiap stase	Minimal 1 kali dalam setiap stase	Interaksi tatap muka	Melalui telepon	Lebih sering sendiri	Diskusi kasus slma stase, kasus sulit	Baik	Ada	6	6	4	6	4	6	6	6	6	6	6	6	6	6	6	6	7	6	6	6	6	6	6	6	6	6	6	6	6
2020/11/02 5:15:21 AM GMT+7	Laki-laki	33	jawa	Tahap 2	Kardiologi	Universitas Sebelas Maret	Sendiri	Tidak	101.000 - 200.000	Kami merawat pasien Covid-19		Tidak ada	Minimal 1 kali dalam setiap stase	Tidak pernah lagi berinteraksi	Melalui whatsapp/telegram/e-mail/media sosial lainnya	Melalui whatsapp/telegram/e-mail/media sosial lainnya	Lebih sering berkelompok	tidak ada	tidak ada	Tidak ada	1	1	2	2	2	2	2	2	2	2	2	2	2	2	2	2	2	1	2	2	2	2	2	2	2	2	2	2	2
2020/11/02 5:16:07 AM GMT+7	Perempuan	36	Jawa	Tahap 1	Kardiologi	Universitas Sebelas Maret	Bersama keluarga	Tidak	101.000 - 200.000	Kami mendapatkan waktu istirahat yang cukup (diberi libur)		Pihak bagian	Minimal 1 kali dalam setiap stase	Minimal 1 kali dalam setiap stase	Interaksi tatap muka	Melalui whatsapp/telegram/e-mail/media sosial lainnya	Lebih sering sendiri	Pembuatan karya ilmiah	Tidak tahu	Tidak tahu	6	6	2	4	6	7	6	5	5	5	5	5	6	5	5	6	5	4	7	7	4	7	7	7	7	7	7	7	7
2020/11/02 5:35:17 AM GMT+7	Laki-laki	32	Jawa	Tahap 2	Kardiologi	Universitas Sebelas Maret	Bersama keluarga	Tidak	50.000 - 100.000	Kami mendapatkan waktu istirahat yang cukup (diberi libur)		Teman angkatan	Minimal 1 kali dalam setiap stase	Minimal 1 kali dalam setiap semester	Interaksi tatap muka	Melalui telepon	Lebih sering sendiri	Permasalahan dan jika ada kesulitan misal terkait dengan beasiswa atau stase	Sudah baik	Ada	5	6	4	6	5	5	5	5	6	6	6	6	6	6	6	6	6	5	6	6	6	7	6	6	6	6	7	7	6
2020/11/02 5:51:01 AM GMT+7	Laki-laki	35	Jawa	Tahap 3	Kardiologi	Universitas Sebelas Maret	Bersama keluarga	Tidak	> 400.000	Kami merawat pasien Covid-19	Kami mendapatkan waktu istirahat yang cukup (diberi libur)	Teman	Minimal 1 kali dalam setiap stase	Minimal 1 kali dalam setiap semester	Interaksi tatap muka	Melalui telepon	Lebih sering sendiri	Masalah akademik	Melalui diskusi dan kuisioner	Ada	5	5	5	5	5	4	5	5	5	5	5	4	5	5	5	5	5	5	6	6	5	5	5	6	5	5	5	6	6
2020/11/02 5:51:38 AM GMT+7	Perempuan	32	jawa	Tahap 1	Kardiologi	Universitas Sebelas Maret	Bersama keluarga	Tidak	101.000 - 200.000	Kami merawat pasien Covid-19		Orang tua	Minimal 1 kali dalam setiap stase	Minimal 1 kali dalam setiap stase	Melalui whatsapp/telegram/e-mail/media sosial lainnya	Melalui whatsapp/telegram/e-mail/media sosial lainnya	Lebih sering berkelompok	Pasien, Journal, Refrat	Baik	Ada	6	6	6	6	6	6	6	6	6	6	6	6	6	6	6	6	6	6	6	6	6	6	6	6	6	6	6	6	6
2020/11/02 5:54:39 AM GMT+7	Perempuan	27	Jawa	Tahap 1	Kardiologi	Universitas Sebelas Maret	Sendiri	Tidak	201.000 - 400.000	Kami merawat pasien Covid-19	Kami mengalami keterbatasan finansial	Keluarga	Minimal 1 kali dalam setiap stase	Minimal 1 kali dalam setiap stase	Melalui whatsapp/telegram/e-mail/media sosial lainnya	Melalui whatsapp/telegram/e-mail/media sosial lainnya	Lebih sering sendiri	Pencapaian target dan masalah dlm proses rsbt	Rapat	Tidak ada	5	5	4	5	5	5	5	5	5	5	5	5	5	5	5	5	5	5	5	5	5	5	5	5	5	5	5	5	4
2020/11/02 5:57:11 AM GMT+7	Perempuan	34	banjar	Tahap 1	Kardiologi	Universitas Sebelas Maret	Bersama keluarga	Tidak	50.000 - 100.000	Kami memiliki pembimbing akademik yang dapat kami hubungi setiap saat		Senior, PA	Minimal 1 kali dalam setiap stase	Minimal 1 kali dalam setiap stase	Interaksi tatap muka	Interaksi tatap muka	Lebih sering sendiri	diskusi ilmiah	online dan langsung	Tidak ada	6	6	5			6	6	5	6	6	6	7	6	6	6	6	6	5	6	5	6	6	6	6	6	6	6	6	6
2020/11/02 6:03:21 AM GMT+7	Laki-laki	31	Jawa	Tahap 3	Kardiologi	Universitas Sebelas Maret	Lainnya	Tidak	201.000 - 400.000	Kami merawat pasien Covid-19		Kakak Kandung	Minimal 1 kali dalam setiap semester	Minimal 1 kali dalam setiap semester	Interaksi tatap muka	Interaksi tatap muka	Lebih sering sendiri	Izin Personal	Monitoring Saat Ilmiah Besar	Ada	4	4	4	5	4	4	4	5	4	4	4	4	4	4	4	4	4	4	5	5	4	6	5	6	6	6	6	6	6
2020/11/02 6:07:13 AM GMT+7	Laki-laki	30	Jawa	Tahap 1	Kardiologi	Universitas Sebelas Maret	Sendiri	Tidak	101.000 - 200.000	Kami merawat pasien Covid-19		chief, PA	Tidak pernah sejak awal hingga saat ini	Tidak pernah lagi berinteraksi	Interaksi tatap muka	Interaksi tatap muka	Lebih sering sendiri	Akademik	Tidak	Tidak tahu	4	4	4	4	4	4	4	4	4	4	4	4	4	4	4	4	4	4	4	4	4	4	4	4	4	4	4	4	4
2020/11/02 6:14:37 AM GMT+7	Laki-laki	27	islam	Tahap 1	Kardiologi	Universitas Sebelas Maret	Sendiri	Tidak	101.000 - 200.000	Kami merawat pasien Covid-19		Senior	Tidak pernah sejak awal hingga saat ini	Tidak pernah lagi berinteraksi	Interaksi tatap muka	Melalui whatsapp/telegram/e-mail/media sosial lainnya	Lebih sering sendiri	tidak ada	tidak pernah	Tidak ada	2	3	2	2	2	1	1	1	1	2	2	2	2	2	2	2	2	2	2	2	2	2	2	2	2	2	2	2	2
2020/11/02 6:54:56 AM GMT+7	Laki-laki	32	Jawa	Tahap 2	Kardiologi	Universitas Sebelas Maret	Sendiri	Tidak	> 400.000	Kami mendapatkan waktu istirahat yang cukup (diberi libur)		Senior	Minimal 1 kali dalam setiap stase	Minimal 1 kali dalam setiap stase	Interaksi tatap muka	Interaksi tatap muka	Lebih sering sendiri	Ilmiah ppds	Tatap muka	Ada	7	7	6	7	6	6	7	7	7	7	5	7	7	7	7	7	7	7	7	7	7	7	6	6	6	6	7	7	7
2020/11/02 7:15:51 AM GMT+7	Laki-laki	36	Minang	Tahap 3	Kardiologi	Universitas Sebelas Maret	Sendiri	Tidak	201.000 - 400.000	Kami merawat pasien Covid-19		Keluarga, PA	Minimal 1 kali dalam setiap stase	Minimal 1 kali dalam setiap stase	Interaksi tatap muka	Interaksi tatap muka	Lebih sering sendiri	Mengenai akademik dan ilmiah	Baik	Ada	7	7	7	6	3	7	6	7	6	7	6	6	6	6	6	6	6	6	6	6	6	6	6	7	7	7	7	7	7
2020/11/02 7:19:45 AM GMT+7	Perempuan	30	Jawa	Tahap 3	Kardiologi	Universitas Sebelas Maret	Bersama keluarga	Ya	> 400.000	Kami mengalami keterbatasan finansial		Tidak ada	Tidak pernah sejak awal hingga saat ini	Tidak pernah lagi berinteraksi	Melalui whatsapp/telegram/e-mail/media sosial lainnya	Melalui whatsapp/telegram/e-mail/media sosial lainnya	Lebih sering berkelompok	Tidak ada	Tidak ada	Ada	3	3	3	3	3	4	3	3	3	3	3	3	3	3	3	3	4	3	3	3	3	3		4	4	3	4	3	3
2020/11/02 7:24:29 AM GMT+7	Perempuan	36	Lampung	Tahap 3	Kardiologi	Universitas Sebelas Maret	Bersama keluarga	Tidak	101.000 - 200.000	Kami merawat pasien Covid-19		Keluarga dan teman	Minimal 1 kali dalam setiap semester	Minimal 1 kali dalam setiap semester	Interaksi tatap muka	Interaksi tatap muka	Lebih sering sendiri	Tugas akademik	Tidak tau	Ada	5	7	4	3	6	3	3	4	4	4	4	4	4	4	4	4	5	3	7	6	6	6	5	6	6	6	6	5	5
2020/10/29 5:47:35 AM GMT+7	Laki-laki	31	Jawa	Tahap 2	Kardiologi	Universitas Sebelas Maret	Bersama keluarga	Tidak	50.000 - 100.000	Kami merawat pasien Covid-19	Kami mendapatkan waktu istirahat yang cukup (diberi libur)	Kami memiliki pembimbing akademik yang dapat kami hubungi setiap saat	Minimal 1 kali dalam setiap stase	Minimal 1 kali dalam setiap stase	Interaksi tatap muka	Melalui whatsapp/telegram/e-mail/media sosial lainnya	Lebih sering sendiri	Tidak ada	Tidak ada	Tidak ada	5	5	5	5	4	5	4	5	5	4	5	4	4	4	4	4	4	5	4	4	4	5	5	4	5	4	5	4	4
2020/10/29 6:09:23 AM GMT+7	Laki-laki	33	Sunda	Tahap 2	Kardiologi	Universitas Sebelas Maret	Sendiri	Tidak	101.000 - 200.000	Kami merawat pasien Covid-19		Allah, PA	Minimal 1 kali dalam setiap stase	Minimal 1 kali dalam setiap stase	Interaksi tatap muka	Melalui telepon	Lebih sering sendiri	Kadang agak sulit mencari waktu pembimbing karena kesibukannya	Tidak ada monitoring khusus yang dilakukan oleh prodi	Tidak ada	4	4	6	4	4	4	3	4	2	3	3	3	4	2	3	4	4	4	6	6	7	7	7	7	7	7	7	7	7
2020/10/29 6:13:23 AM GMT+7	Laki-laki	30	Bali	Tahap 3	Kardiologi	Universitas Sebelas Maret	Bersama keluarga	Tidak	201.000 - 400.000	Kami memiliki pembimbing akademik yang dapat kami hubungi setiap saat		Saudara	Minimal 1 kali dalam setiap semester	Minimal 1 kali dalam setiap semester	Melalui whatsapp/telegram/e-mail/media sosial lainnya	Melalui whatsapp/telegram/e-mail/media sosial lainnya	Lebih sering sendiri	Studi	Monitoring berkala	Ada	6	6	6	3	2	7	6	3	6	6	6	6	6	6	6	6	6	3	7	7	7	7	7	7	7	7	7	7	7
2020/10/29 9:16:40 AM GMT+7	Perempuan	30	Sunda	Tahap 3	Kardiologi	Universitas Sebelas Maret	Sendiri	Tidak	50.000 - 100.000	Kami merawat pasien Covid-19		Orang tua	Minimal 1 kali dalam setiap semester	Minimal 1 kali dalam setiap semester	Interaksi tatap muka	Interaksi tatap muka	Lebih sering sendiri	Ilmiah	Dari berbagai kegiatan ilmiah dimana saya maju presentasi atau ujian	Ada	6	6	6	6	6	6	6	6	6	6	6	6	6	6	6	6	7	6	6	6	6	6	6	6	6	6	6	6	6
2020/10/29 9:30:54 AM GMT+7	Laki-laki	30	Jawa	Tahap 2	Kardiologi	Universitas Sebelas Maret	Bersama keluarga	Tidak	201.000 - 400.000	Kami memiliki pembimbing akademik yang dapat kami hubungi setiap saat		Konsulen terkait	Minimal 1 kali dalam setiap semester	Minimal 1 kali dalam setiap semester	Interaksi tatap muka	Melalui telepon	Lebih sering sendiri	Ilmiah	Dengan kegiatan laporan jaga	ilmiah rutin	6	5	5	6	5	5	5	5	5	5	5	5	5	5	5	5	5	5	6	4	6	6	5	6	6	6	6	6	6
2020/11/02 10:51:01 AM GMT+7	Laki-laki	36	Jawa	Tahap 3	Kardiologi	Universitas Sebelas Maret	Bersama keluarga	Tidak	101.000 - 200.000	Kami mengalami keterbatasan finansial		PA	Minimal 1 kali dalam setiap stase	Minimal 1 kali dalam setiap semester	Interaksi tatap muka	Melalui whatsapp/telegram/e-mail/media sosial lainnya	Lebih sering sendiri	Penyelesaian tugas tiap stase	Cukup baik	Ada	6	6	2	5	4	6	6	6	6	6	6	6	6	6	6	6	6	6	6	6	2	6	4	6	6	6	6	6	5
							Tempat tinggal
							sendiri
							bersama keluarga
							bersama teman
							Learning situation due to pandemic COVID-19
							Trainee directly treat COVID-19 patient
							Trainee get enough rest
							Trainee has accesible mentor
							Trainee has financial limitation
							Interaction between trainee and mentor
							frequency
							Media
[truncated: 7 more columns]

## Sheet: PANDEMIC CHANGE
Formal Academic Mentoring change due to COVID-19 Pandemic
	Change during COVID-19 pandemic	during pandemic	before pandemic
	Frequency of interaction
	At least once a semester	77 (45.4%)	110 (65.28%)
	Never	44 (26.11%)	12 (6.83%)
	Media of interaction
	Face to face		148 (87.54%)
	Trainee directly treating COVID-19 patient	150 (88.82%)
	Trainee received enough resting time	86 (51.47%)
	Trainee experience financial limitation	12 (0.07%)
	Social media	142 (83.98%)
	Mode of interaction
	Alone	116 (68.55%)
	In Group	53 (31%)
	Mentoring topics
	Learning process	96 (56.68%)
	Thesis preparation	79 (46.88%)
	Family issue	1 (0.3%)
